# Supplementary material for: Crystal structure of 3-O-benzyl-4(R)-C-(1-benzyl-1H-1,2,3-triazol-4-yl)-1,2-O-iso­propyl­idene-α-d-erythro­furan­ose
Source: Acta Crystallogr E Crystallogr Commun. 2015 Nov 28;71(Pt 12):1542–4. doi: 10.1107/S2056989015022434 (PMC4719834; doi:10.1107/S2056989015022434)
Supplement: Supplementary file 2 [file e-71-01542-Isup2.hkl]

# 
# h,k,l, Fc-squared, Fo-squared, sigma(Fo-squared) and status flag 
# 
data_I
_shelx_title ' test structure: NS-31' 
_shelx_refln_list_code          4 
_shelx_F_calc_maximum      148.97 
_exptl_crystal_F_000       864.00 
_reflns_d_resolution_high  0.7097 
 
loop_ 
 _symmetry_equiv_pos_as_xyz 
 'x, y, z' 
 '-x+1/2, -y, z+1/2' 
 'x+1/2, -y+1/2, -z' 
 '-x, y+1/2, -z+1/2' 
 
_cell_length_a     9.5276 
_cell_length_b    10.0030 
_cell_length_c    21.9495 
_cell_angle_alpha  90.000 
_cell_angle_beta   90.000 
_cell_angle_gamma  90.000 
 
_shelx_F_squared_multiplier     1.000 
 
loop_ 
 _refln_index_h 
 _refln_index_k 
 _refln_index_l 
 _refln_F_squared_calc 
 _refln_F_squared_meas 
 _refln_F_squared_sigma 
 _refln_observed_status 
   2   0   0     1369.81     1333.85     34.68 o 
   4   0   0       55.13       41.84     11.01 o 
   6   0   0     1100.43     1118.61     50.10 o 
   8   0   0       96.59       82.02     30.83 o 
  10   0   0      287.00      198.73     39.64 o 
  12   0   0       91.03       80.92     29.18 o 
   1   1   0      209.64      206.99      3.85 o 
   2   1   0     2477.85     2418.33     43.49 o 
   3   1   0      248.42      220.20      8.81 o 
   4   1   0       77.25       69.91      6.06 o 
   5   1   0        3.07       12.66      8.81 o 
   6   1   0      683.31      669.40     27.52 o 
   7   1   0       14.28       13.76     14.86 o 
   8   1   0      429.83      442.05     25.32 o 
   9   1   0      159.18      170.10     15.41 o 
  10   1   0       28.88       21.47     18.17 o 
  11   1   0       27.54       46.24     19.82 o 
  12   1   0       45.27       56.15     24.22 o 
  13   1   0        4.85       -6.06     36.88 o 
   0   2   0    13452.70    13055.00    319.29 o 
   1   2   0      314.88      324.79      4.95 o 
   2   2   0    21295.68    19995.65    298.37 o 
   3   2   0     2210.82     2066.01     33.03 o 
   4   2   0      232.17      220.75     10.46 o 
   5   2   0      187.15      203.13     11.56 o 
   6   2   0      239.83      292.31     14.31 o 
   7   2   0       58.17       76.52     11.01 o 
   8   2   0      682.05      702.98     26.42 o 
   9   2   0        0.17       21.47     15.41 o 
  10   2   0        8.27       -2.20     15.96 o 
  11   2   0       21.48       32.48     17.62 o 
  12   2   0       22.42       23.12     20.92 o 
  13   2   0       21.88      -30.28     43.49 o 
   1   3   0      400.80      416.73      6.06 o 
   2   3   0       26.40       31.38      2.75 o 
   3   3   0     1419.23     1369.63     22.02 o 
   4   3   0      243.38      252.68     10.46 o 
   5   3   0     1022.73     1018.97     29.18 o 
   6   3   0        1.95        2.75      9.36 o 
   7   3   0       39.52       40.74      9.91 o 
   8   3   0      154.49      134.87     12.66 o 
   9   3   0       62.93      103.49     18.17 o 
  10   3   0      330.86      327.54     24.77 o 
  11   3   0        7.57       36.33     19.27 o 
  12   3   0        9.33       25.87     21.47 o 
  13   3   0        0.04        6.06     31.38 o 
   0   4   0       53.65       61.11      8.81 o 
   1   4   0      142.60      142.03      3.30 o 
   2   4   0       59.44       58.90      3.30 o 
   3   4   0      635.16      647.93     12.66 o 
   4   4   0     2169.29     1952.61     40.74 o 
   5   4   0       30.57       29.73      9.91 o 
   6   4   0       68.05       88.63     10.46 o 
   7   4   0       52.28       46.79     12.66 o 
   8   4   0      111.37       99.09     13.21 o 
   9   4   0       35.00       58.90     18.17 o 
  10   4   0       36.89       51.20     17.07 o 
  11   4   0       11.14        5.50     20.37 o 
  12   4   0       29.79       49.54     23.67 o 
   1   5   0      102.00      110.10      3.30 o 
   2   5   0      317.78      306.08      7.71 o 
   3   5   0      161.18      171.20      7.16 o 
   4   5   0      609.68      620.41     18.72 o 
   5   5   0       21.94       22.02      7.71 o 
   6   5   0     1253.72     1107.05     32.48 o 
   7   5   0       21.97       61.66     13.76 o 
   8   5   0      106.32       88.08     14.31 o 
   9   5   0        1.93        2.75     14.31 o 
  10   5   0       35.88       22.02     19.27 o 
  11   5   0        0.12       23.12     28.63 o 
  12   5   0       54.42       31.38     28.08 o 
   0   6   0     1972.80     2058.85     53.95 o 
   1   6   0      253.53      262.59     12.11 o 
   2   6   0     1333.31     1355.87     25.87 o 
   3   6   0      581.90      607.20     14.31 o 
   4   6   0      131.67      126.61      7.71 o 
   5   6   0       44.51       31.38      9.36 o 
   6   6   0       31.61       31.93     12.66 o 
   7   6   0      319.20      339.11     17.62 o 
   8   6   0      196.46      193.22     18.17 o 
   9   6   0      172.13      214.69     22.02 o 
  10   6   0       20.67        9.91     17.07 o 
  11   6   0        2.43        8.26     28.63 o 
  12   6   0        0.98        4.95     22.02 o 
   1   7   0        3.67       14.31     11.56 o 
   2   7   0      172.36      188.27      5.50 o 
   3   7   0      133.73      131.02      6.06 o 
   4   7   0      522.99      486.09     15.96 o 
   5   7   0      332.73      346.81     17.07 o 
   6   7   0      104.16      111.20     15.41 o 
   7   7   0       43.20       61.66     11.56 o 
   8   7   0        0.62       14.86     15.41 o 
   9   7   0        6.09        3.30     26.97 o 
  10   7   0       85.47      102.94     22.02 o 
  11   7   0       11.94       18.17     24.22 o 
   0   8   0      567.18      579.12     26.42 o 
   1   8   0       88.59       85.33     12.11 o 
   2   8   0      176.84      172.31     31.38 o 
   3   8   0        3.83       19.82      7.71 o 
   4   8   0        2.97       -6.06      7.16 o 
   5   8   0      122.51      129.37     12.66 o 
   6   8   0       89.10       82.02     12.66 o 
   7   8   0      112.63       97.99     14.86 o 
   8   8   0        0.51       -6.61     18.17 o 
   9   8   0       85.70       75.97     23.12 o 
  10   8   0       97.97       75.97     29.18 o 
  11   8   0        0.15      -39.64     39.64 o 
   1   9   0      820.71      856.57     37.43 o 
   2   9   0      165.61      143.68     24.77 o 
   3   9   0      255.60      221.30     21.47 o 
   4   9   0       21.94       28.63     16.51 o 
   5   9   0       95.43      123.31     15.41 o 
   6   9   0        1.51       20.92     37.43 o 
   7   9   0      123.15      118.36     36.33 o 
   8   9   0       33.94       97.99     36.88 o 
  10   9   0       21.50      -24.22     58.35 o 
   0  10   0       69.65       83.12     26.42 o 
   1  10   0      225.82      238.36     16.51 o 
   2  10   0       18.26        6.61     24.77 o 
   3  10   0       71.18       69.91     17.07 o 
   4  10   0       12.92       18.17     18.17 o 
   5  10   0       31.18       25.32     15.41 o 
   7  10   0       48.44       60.55     34.13 o 
   9  10   0        5.17      -33.03     40.19 o 
   1  11   0      119.18       91.38     18.72 o 
   2  11   0        0.01        1.65     18.72 o 
   3  11   0      106.54      109.00     23.12 o 
   4  11   0        0.58        2.75     20.92 o 
   5  11   0        8.33       12.11     15.41 o 
   7  11   0        1.67       -1.65     33.03 o 
   0  12   0       87.06       47.89     33.03 o 
   1  12   0       75.93       53.40     18.72 o 
   2  12   0        0.19       -7.16     18.72 o 
   3  12   0       11.63      -27.52     27.52 o 
   5  12   0        0.08       14.31     39.64 o 
   6  12   0       15.35       33.03     41.29 o 
   7  12   0      100.78      211.94     52.30 o 
   1  13   0        0.67       -6.06     23.67 o 
   2  13   0       14.18       26.42     23.12 o 
   3  13   0        2.77      -11.01     27.52 o 
   4  13   0       13.77        9.91     47.34 o 
   0  14   0        5.66       24.22     40.74 o 
   1  14   0       38.43        7.16     45.14 o 
   1   0   1     1927.82     1584.88     51.75 o 
   2   0   1    14671.14    13438.70    240.02 o 
   3   0   1      303.74      283.51      9.36 o 
   4   0   1      122.74      137.07      8.81 o 
   5   0   1      328.76      267.54     16.51 o 
   6   0   1      132.33      121.11     13.76 o 
   7   0   1      973.05     1004.65     35.78 o 
   8   0   1       65.61       42.39     17.07 o 
   9   0   1      559.39      557.65     33.03 o 
  10   0   1       64.29       45.14     22.02 o 
  11   0   1        0.61       12.11     19.27 o 
  12   0   1       31.72       13.76     21.47 o 
  13   0   1       50.67       60.00     31.38 o 
   0   1   1        8.15        6.06      0.55 o 
   1   1   1     1533.93     1424.87     14.65 o 
   2   1   1     5417.77     5088.47     60.92 o 
   3   1   1     2494.53     2350.52     29.00 o 
   4   1   1       91.94       91.11      7.16 o 
   5   1   1      282.45      269.76     31.38 o 
   6   1   1      116.58      122.98     11.09 o 
   7   1   1      136.59      154.02     12.83 o 
   8   1   1      129.05      131.11     11.21 o 
   9   1   1      483.19      488.76     23.95 o 
  10   1   1      106.72      101.74     13.49 o 
  11   1   1       77.07      100.32     24.50 o 
  12   1   1       43.42       48.99     15.21 o 
  13   1   1        9.73      -24.46     24.46 o 
   0   2   1    22192.47    20459.72    319.84 o 
   1   2   1    16922.64    15736.46    137.37 o 
   2   2   1      135.55      140.41      2.72 o 
   3   2   1      900.16      887.32     11.44 o 
   4   2   1      794.88      773.32     18.72 o 
   5   2   1      104.96      123.60      7.16 o 
   6   2   1      680.48      682.66     16.07 o 
   7   2   1      276.53      279.28     11.29 o 
   8   2   1      212.11      190.10     10.70 o 
   9   2   1       55.78       57.42      8.93 o 
  10   2   1       42.11       54.23     11.50 o 
  11   2   1       35.01       11.42     13.47 o 
  12   2   1       25.50       15.90     26.15 o 
  13   2   1       40.90       23.82     23.55 o 
   0   3   1     4423.34     4361.03     61.11 o 
   1   3   1     2013.05     1949.36     17.33 o 
   2   3   1      345.17      320.48      6.06 o 
   3   3   1        3.78        4.30      6.33 o 
   4   3   1      117.66      105.65      9.91 o 
   5   3   1     1010.30      978.95     29.73 o 
   6   3   1      147.60      168.02     12.94 o 
   7   3   1      186.75      187.55     16.51 o 
   8   3   1       78.06       90.67     10.88 o 
   9   3   1       26.75       43.84      9.53 o 
  10   3   1       29.71       10.86     10.27 o 
  11   3   1       36.17       57.84     12.69 o 
  12   3   1       79.58       96.74     39.91 o 
  13   3   1        8.16       -0.59     33.72 o 
   0   4   1        0.34        8.81      1.65 o 
   1   4   1      984.38      978.64     10.10 o 
   2   4   1     2843.98     2907.51     28.80 o 
   3   4   1     2646.23     2683.91     29.00 o 
   4   4   1      251.28      250.95     13.76 o 
   5   4   1      823.58      825.32     39.91 o 
   6   4   1      425.66      409.03     18.44 o 
   7   4   1      250.63      235.11     11.68 o 
   8   4   1      589.24      569.71     18.10 o 
   9   4   1      228.92      183.45     13.76 o 
  10   4   1       80.10       76.70     14.39 o 
  11   4   1       42.20       30.93     15.28 o 
  12   4   1        1.29        7.78     15.59 o 
   0   5   1       57.14       84.78      8.26 o 
   1   5   1      464.29      462.22      5.95 o 
   2   5   1      469.72      481.58      7.41 o 
   3   5   1      785.31      766.09     10.51 o 
   4   5   1      393.70      434.73     19.82 o 
   5   5   1      170.18      188.80     12.94 o 
   6   5   1       23.41       16.55     10.18 o 
   7   5   1      292.19      276.51     29.73 o 
   8   5   1      388.51      368.90     15.17 o 
   9   5   1        6.01        9.67     22.30 o 
  10   5   1       46.87       74.16     16.93 o 
  11   5   1       24.41       26.65     29.45 o 
  12   5   1        0.52        7.52     16.51 o 
   0   6   1        2.11       13.76      6.61 o 
   1   6   1      358.52      390.39      9.36 o 
   2   6   1      570.47      606.35     17.89 o 
   3   6   1       37.72       42.68      8.53 o 
   4   6   1      100.36      103.45      5.78 o 
   5   6   1       88.08       87.87      7.76 o 
   6   6   1      124.35      146.87     17.89 o 
   7   6   1      771.67      774.48     37.98 o 
   8   6   1       22.55       23.57      9.48 o 
   9   6   1       30.37       48.17     15.18 o 
  10   6   1       13.22        5.50     20.09 o 
  11   6   1        3.43       26.00     17.32 o 
  12   6   1       29.54       24.20     23.17 o 
   0   7   1      169.99      168.45      9.91 o 
   1   7   1      281.30      264.51     13.39 o 
   2   7   1      224.45      242.95      8.26 o 
   3   7   1      290.20      284.99     10.46 o 
   4   7   1      107.12       96.80      6.74 o 
   5   7   1       37.68       40.66      8.20 o 
   6   7   1       49.50       50.82      8.20 o 
   7   7   1      251.19      247.29     15.17 o 
   8   7   1      119.45      126.55     25.05 o 
   9   7   1       90.74      110.05     15.34 o 
  10   7   1       14.74       19.96     13.61 o 
  11   7   1       13.74       19.03     18.50 o 
   0   8   1      259.76      272.50     17.07 o 
   1   8   1      406.36      397.62     14.81 o 
   2   8   1       71.95       74.58     13.95 o 
   3   8   1       47.42       51.27      5.78 o 
   4   8   1      317.01      335.06     11.09 o 
   5   8   1      285.83      293.90     10.08 o 
   6   8   1       10.30        8.81      9.34 o 
   7   8   1      115.04      110.01     20.92 o 
   8   8   1       20.87        0.32     13.42 o 
   9   8   1        5.12       10.10     15.83 o 
  10   8   1        9.14       14.28     24.90 o 
  11   8   1       11.17       24.46     32.26 o 
   0   9   1      242.59      262.04     13.76 o 
   1   9   1      246.99      243.11     18.25 o 
   2   9   1      211.10      212.38     17.41 o 
   3   9   1      571.19      599.05     37.16 o 
   4   9   1       84.78       78.69     11.05 o 
   5   9   1       39.62       35.97     12.94 o 
   6   9   1       40.11       32.19     20.37 o 
   7   9   1        1.69      -20.11     23.68 o 
   8   9   1       35.67      116.42     40.74 o 
   9   9   1      138.16      124.41     39.09 o 
  10   9   1        4.81        7.05     31.77 o 
   0  10   1       33.08        9.91     13.76 o 
   1  10   1      206.06      216.06     19.82 o 
   2  10   1        3.00        5.02     12.39 o 
   3  10   1      169.73      169.92     17.34 o 
   4  10   1       63.64       41.00     11.77 o 
   5  10   1       72.93       96.87     15.17 o 
   6  10   1        3.63      -27.52     27.52 o 
   7  10   1       40.35       98.67     29.35 o 
   8  10   1        2.77       72.67     38.53 o 
   9  10   1        7.78       33.79     48.99 o 
   0  11   1      119.21       93.03     17.07 o 
   1  11   1       26.06       19.82     15.96 o 
   2  11   1       24.10       36.22     13.81 o 
   3  11   1       26.87       52.83     18.17 o 
   4  11   1       61.95       57.97     14.80 o 
   5  11   1        9.70        7.11     16.99 o 
   7  11   1        8.90        9.91     39.64 o 
   8  11   1       12.24      -12.11     43.49 o 
   0  12   1       32.59       11.56     22.02 o 
   1  12   1        2.10       21.68     17.34 o 
   2  12   1        1.01       12.19     12.94 o 
   3  12   1       62.54       56.74     19.17 o 
   4  12   1        2.08       12.66     22.57 o 
   5  12   1       52.21       25.87     40.74 o 
   6  12   1        8.57      -37.98     37.98 o 
   7  12   1       20.52      -32.28     32.28 o 
   0  13   1        0.21        4.95     26.97 o 
   1  13   1        4.84      -13.32     37.71 o 
   2  13   1       71.47       77.84     20.41 o 
   3  13   1        9.56       21.81     20.10 o 
   4  13   1       41.91       40.14     29.73 o 
   5  13   1       46.61      123.86     46.79 o 
   0  14   1        0.53       -9.91     29.73 o 
   1  14   1        9.00      -15.41     19.27 o 
   1   0   2     3756.24     3296.37     74.32 o 
   2   0   2      557.27      496.55     12.66 o 
   3   0   2      840.71      820.79     19.82 o 
   4   0   2      314.83      304.97     15.41 o 
   5   0   2       56.54       63.86      9.91 o 
   6   0   2      589.16      620.96     26.42 o 
   7   0   2      269.67      276.35     20.37 o 
   8   0   2        0.00       12.11     17.07 o 
   9   0   2      244.84      276.35     25.87 o 
  10   0   2       30.58       15.41     15.96 o 
  11   0   2        1.14      -17.07     17.07 o 
  12   0   2       78.89      110.10     28.08 o 
  13   0   2        0.98      -47.34     47.89 o 
   0   1   2     2567.15     2411.17     40.19 o 
   1   1   2     3288.82     3135.24     34.23 o 
   2   1   2     1561.83     1484.95     18.02 o 
   3   1   2     2522.37     2393.59     32.07 o 
   4   1   2     1109.23     1114.68     45.42 o 
   5   1   2      286.30      301.03     12.11 o 
   6   1   2      321.25      345.04     16.24 o 
   7   1   2       18.49       41.48     10.73 o 
   8   1   2      183.19      179.86     12.17 o 
   9   1   2      304.82      310.42     20.64 o 
  10   1   2      175.27      193.91     14.39 o 
  11   1   2       55.45       66.29     21.19 o 
  12   1   2       39.92       23.89     21.25 o 
  13   1   2       29.68       23.10     19.02 o 
   0   2   2     9809.62     9426.14    131.57 o 
   1   2   2    10309.58     9802.08     92.17 o 
   2   2   2     2902.64     2830.30     28.68 o 
   3   2   2     2444.48     2459.45     29.73 o 
   4   2   2      342.28      354.79      8.85 o 
   5   2   2      149.10      162.88     11.29 o 
   6   2   2       30.57       41.84      6.89 o 
   7   2   2        9.43        4.73      5.80 o 
   8   2   2       79.03       83.72      8.20 o 
   9   2   2      460.88      492.70     17.29 o 
  10   2   2       30.39       35.93     10.57 o 
  11   2   2       32.54       36.93     11.87 o 
  12   2   2        2.10       21.83     22.26 o 
  13   2   2       40.18       23.48     22.51 o 
   0   3   2     3246.20     3086.08     42.39 o 
   1   3   2     1309.29     1312.60     12.66 o 
   2   3   2       88.22       85.54      3.85 o 
   3   3   2     1334.32     1302.89     17.34 o 
   4   3   2     2276.80     2202.43     33.04 o 
   5   3   2       23.47       32.03      4.62 o 
   6   3   2      311.06      319.82     22.57 o 
   7   3   2      380.42      360.11     12.65 o 
   8   3   2       50.54       46.90      8.46 o 
   9   3   2       64.62       66.59      9.92 o 
  10   3   2       12.36       19.54     20.64 o 
  11   3   2       23.64       52.46     14.94 o 
  12   3   2        8.36        9.92     19.96 o 
  13   3   2        4.55      -32.75     44.59 o 
   0   4   2      852.31      916.02     15.41 o 
   1   4   2     1380.66     1423.50     14.11 o 
   2   4   2      362.17      361.94      5.41 o 
   3   4   2     1493.00     1565.15     18.28 o 
   4   4   2      259.14      254.18     25.32 o 
   5   4   2      701.88      715.08     23.40 o 
   6   4   2      439.84      404.25     12.65 o 
   7   4   2     1052.11     1064.84     23.53 o 
   8   4   2        6.15       19.75      9.71 o 
   9   4   2        1.43       20.62     11.56 o 
  10   4   2       25.97       20.16     11.66 o 
  11   4   2       20.81        8.07     22.57 o 
  12   4   2       20.50       64.86     35.51 o 
   0   5   2     2083.30     2039.59     38.53 o 
   1   5   2      400.20      447.69     17.62 o 
   2   5   2       59.01       61.15      2.90 o 
   3   5   2       65.63       70.55      4.13 o 
   4   5   2      414.17      439.85     10.27 o 
   5   5   2       71.53       57.55      6.41 o 
   6   5   2      679.98      722.59     17.07 o 
   7   5   2       15.97       24.47      8.57 o 
   8   5   2      141.72      126.51     33.03 o 
   9   5   2       18.88       27.81     11.05 o 
  10   5   2       57.19       41.03     14.39 o 
  11   5   2        1.46      -11.53     15.61 o 
  12   5   2       24.50       33.26     21.78 o 
   0   6   2     1281.25     1261.74     22.02 o 
   1   6   2      658.27      731.61     11.77 o 
   2   6   2      429.33      468.78      7.40 o 
   3   6   2      757.31      763.28     12.15 o 
   4   6   2      534.66      494.78     12.11 o 
   5   6   2       85.97       85.52      6.62 o 
   6   6   2       58.59       59.60      8.73 o 
   7   6   2        4.67       25.02      9.09 o 
   8   6   2       11.74       27.51     22.30 o 
   9   6   2       26.95       20.61     11.99 o 
  10   6   2        7.54        0.56     12.56 o 
  11   6   2       23.23       17.89     23.40 o 
  12   6   2        4.92       29.15     20.37 o 
   0   7   2       46.00       46.24      7.16 o 
   1   7   2      354.77      357.02      7.59 o 
   2   7   2        5.52        6.01      1.48 o 
   3   7   2      403.83      428.92      7.97 o 
   4   7   2      253.31      267.15      9.75 o 
   5   7   2       46.57       47.98      8.06 o 
   6   7   2       20.34       11.36     17.07 o 
   7   7   2       42.09       48.28     11.60 o 
   8   7   2      112.41       96.98     20.64 o 
   9   7   2        8.80       37.56     13.61 o 
  10   7   2        6.31       18.59     15.05 o 
  11   7   2        7.35        6.99     20.09 o 
   0   8   2      725.98      661.15     22.02 o 
   1   8   2       59.83       61.23      8.32 o 
   2   8   2       14.18       13.76      2.19 o 
   3   8   2      388.20      364.49     10.18 o 
   4   8   2      221.13      220.58      8.15 o 
   5   8   2      646.60      648.80     16.74 o 
   6   8   2       34.80       46.71      9.49 o 
   7   8   2      154.25      157.80     12.83 o 
   8   8   2        8.82       20.41     18.72 o 
   9   8   2        7.33       13.00     13.81 o 
  10   8   2       60.71       78.31     23.31 o 
  11   8   2        5.17       -8.13     24.60 o 
   0   9   2       48.49       48.99      9.91 o 
   1   9   2       93.99       83.72     38.53 o 
   2   9   2       43.07       58.78     13.49 o 
   3   9   2        4.91       18.17     13.76 o 
   4   9   2      119.87      123.25     15.34 o 
   5   9   2      192.13      189.76     15.61 o 
   6   9   2        6.93        4.44     18.02 o 
   7   9   2        3.31      -28.63     28.63 o 
   8   9   2       25.09       16.58     21.93 o 
   9   9   2        6.48        0.51     51.20 o 
  10   9   2       11.73       22.12     27.82 o 
   0  10   2        3.23       16.51     13.76 o 
   1  10   2       63.55       75.43     20.09 o 
   2  10   2       17.29       10.73     11.16 o 
   3  10   2       36.80        6.63     14.04 o 
   4  10   2       66.06       86.52     13.43 o 
   5  10   2       75.48       81.94     14.65 o 
   6  10   2       31.41       33.46     21.63 o 
   7  10   2       11.25       14.16     40.74 o 
   8  10   2        1.18      -25.09     25.09 o 
   9  10   2       31.99       30.36     31.83 o 
   0  11   2       81.72       52.85     17.07 o 
   1  11   2        3.77       14.31     12.66 o 
   2  11   2      165.31      153.59     17.62 o 
   3  11   2       27.21       39.53     15.33 o 
   4  11   2       27.23       69.36     22.57 o 
   5  11   2        1.27       -2.57     20.19 o 
   6  11   2       78.19       73.22     38.53 o 
   7  11   2       11.79      -20.37     35.78 o 
   8  11   2       22.86       24.08     32.46 o 
   0  12   2       21.76       17.07     15.41 o 
   1  12   2       17.34        0.00     35.23 o 
   2  12   2       12.31       25.81     15.76 o 
   3  12   2       97.13      108.11     29.73 o 
   4  12   2       50.86       73.55     22.90 o 
   5  12   2       20.80       67.16     44.59 o 
   0  13   2       69.57       68.81     25.32 o 
   1  13   2       11.66        8.03     15.20 o 
   2  13   2        1.88      -18.26     18.26 o 
   3  13   2       11.73       22.57     17.57 o 
   4  13   2       62.94       78.11     26.97 o 
   5  13   2       27.55       58.90     41.84 o 
   0  14   2        0.00      -28.08     28.08 o 
   1  14   2       15.46       40.74     22.57 o 
   1   0   3     2913.61     2664.95     51.75 o 
   2   0   3    10901.47    10256.83    204.78 o 
   3   0   3      278.93      247.72      9.91 o 
   4   0   3     5795.12     5789.01    137.62 o 
   5   0   3       19.62       46.79     13.21 o 
   6   0   3        1.10       10.46     12.11 o 
   7   0   3      443.49      427.74     22.57 o 
   8   0   3      122.33      131.02     23.12 o 
   9   0   3      153.46      162.95     26.42 o 
  10   0   3       29.95       56.70     14.31 o 
  11   0   3      122.49      133.77     20.92 o 
  12   0   3       12.31      -12.11     30.83 o 
  13   0   3        5.95       40.19     26.42 o 
   0   1   3       49.30       48.99      2.20 o 
   1   1   3     3869.75     3780.23     43.98 o 
   2   1   3     3445.79     3314.41     39.91 o 
   3   1   3     1112.78     1077.89     15.96 o 
   4   1   3     2296.13     2199.19     38.72 o 
   5   1   3      757.32      824.75     18.38 o 
   6   1   3      198.87      195.88     10.05 o 
   7   1   3      499.84      545.92     29.73 o 
   8   1   3      100.46       86.42     20.09 o 
   9   1   3      401.23      420.19     18.02 o 
  10   1   3      190.95      184.35     29.18 o 
  11   1   3       43.24       55.19     14.25 o 
  12   1   3       53.40       65.31     21.60 o 
  13   1   3        0.71       -8.75     18.32 o 
   0   2   3     5938.71     5677.26     79.27 o 
   1   2   3     3143.33     2925.25     30.33 o 
   2   2   3     1490.78     1421.81     36.61 o 
   3   2   3      811.97      824.63     10.88 o 
   4   2   3     3263.69     3315.46     51.78 o 
   5   2   3      347.14      347.80     10.10 o 
   6   2   3      148.83      171.28      9.34 o 
   7   2   3      267.05      267.97     11.83 o 
   8   2   3      481.98      501.63     17.45 o 
   9   2   3        8.63       18.21      9.91 o 
  10   2   3       22.49       21.82     10.82 o 
  11   2   3       14.56       15.99     14.04 o 
  12   2   3       15.63       -8.97     19.82 o 
  13   2   3        0.30       29.67     18.91 o 
   0   3   3     1432.33     1399.91     20.37 o 
   1   3   3     2331.41     2349.55     22.65 o 
   2   3   3     1511.38     1571.19     16.51 o 
   3   3   3      171.79      157.02      3.83 o 
   4   3   3      199.69      199.63      5.80 o 
   5   3   3      319.38      321.98     11.01 o 
   6   3   3      515.13      540.54     14.34 o 
   7   3   3      274.80      293.90     12.05 o 
   8   3   3       35.41       26.15     11.56 o 
   9   3   3      297.79      334.24     15.41 o 
  10   3   3       71.77       92.08     25.60 o 
  11   3   3       36.75       30.05     13.87 o 
  12   3   3       26.76       17.63     18.77 o 
  13   3   3        4.76      -19.83     19.83 o 
   0   4   3      453.57      483.34      8.26 o 
   1   4   3      100.51      103.52      2.34 o 
   2   4   3      789.13      797.33     10.70 o 
   3   4   3     1170.91     1112.87     14.78 o 
   4   4   3      592.51      632.66     19.27 o 
   5   4   3       99.92       93.14      6.20 o 
   6   4   3      110.56      109.24     14.31 o 
   7   4   3      264.34      265.96     12.07 o 
   8   4   3      736.21      714.25     25.32 o 
   9   4   3      128.42      124.31     35.51 o 
  10   4   3       46.50       48.75     12.83 o 
  11   4   3       27.51        8.16     14.11 o 
  12   4   3        9.40       44.91     20.59 o 
   0   5   3      191.32      222.95      6.61 o 
   1   5   3      264.42      273.61      4.28 o 
   2   5   3       73.16       78.23      3.11 o 
   3   5   3      640.96      604.23     24.77 o 
   4   5   3       64.11       64.00      6.88 o 
   5   5   3      177.62      174.51      8.56 o 
   6   5   3       24.09       30.93      6.97 o 
   7   5   3      775.86      772.97     22.18 o 
   8   5   3       86.26       71.68      9.78 o 
   9   5   3       26.84       69.97     32.75 o 
  10   5   3      106.42      120.06     14.94 o 
  11   5   3        4.34       14.59     16.84 o 
  12   5   3       19.40       17.29     21.28 o 
   0   6   3       11.07       11.01      3.85 o 
   1   6   3      502.04      555.18      8.42 o 
   2   6   3      327.31      341.90      6.23 o 
   3   6   3      359.44      361.72      7.01 o 
   4   6   3      221.29      235.01      8.50 o 
   5   6   3      950.29      933.18     22.34 o 
   6   6   3      658.05      642.46     16.90 o 
   7   6   3      210.19      222.09     18.44 o 
   8   6   3      297.46      260.22     16.27 o 
   9   6   3        9.87       35.13     12.38 o 
  10   6   3       11.05        7.16     13.23 o 
  11   6   3       64.69      116.69     17.89 o 
  12   6   3        0.29       15.06     27.67 o 
   0   7   3        5.44        0.00      2.20 o 
   1   7   3      676.17      710.43     12.11 o 
   2   7   3      227.42      244.15      4.67 o 
   3   7   3      230.77      210.33      5.45 o 
   4   7   3       46.01       58.16      6.66 o 
   5   7   3       93.70       94.55      8.56 o 
   6   7   3      111.94      101.07     30.55 o 
   7   7   3       34.03       40.81     10.57 o 
   8   7   3       71.74       44.28     24.77 o 
   9   7   3       33.87       45.97     18.44 o 
  10   7   3       60.24       62.75     18.17 o 
  11   7   3       11.91       24.11     25.32 o 
   0   8   3      225.14      204.23     15.41 o 
   1   8   3      363.07      367.62     29.73 o 
   2   8   3       68.60       64.99      5.02 o 
   3   8   3      431.96      422.50     11.11 o 
   4   8   3      160.56      153.09      7.37 o 
   5   8   3      243.28      230.54     10.03 o 
   6   8   3       32.70       11.25      9.78 o 
   7   8   3       29.88       26.47     12.77 o 
   8   8   3       13.20       18.72     14.40 o 
   9   8   3       11.67        3.52     13.43 o 
  10   8   3        7.26       54.92     29.18 o 
   0   9   3        3.77       -2.20      8.26 o 
   1   9   3      208.78      206.58     11.68 o 
   2   9   3      102.01      117.42     11.66 o 
   3   9   3      132.40      168.58     13.83 o 
   4   9   3        9.40       19.82     13.76 o 
   5   9   3       37.88       67.56     24.50 o 
   6   9   3        0.08       -9.63     16.79 o 
   7   9   3       39.12       63.31     44.04 o 
   8   9   3       10.02      -16.76     26.80 o 
   9   9   3       40.85       31.65     29.35 o 
  10   9   3       12.04      -29.43     31.98 o 
   0  10   3       73.93       57.25     13.76 o 
   1  10   3        4.68       14.01      8.15 o 
   2  10   3       33.83       24.33     34.68 o 
   3  10   3      119.55       97.79     12.94 o 
   4  10   3       72.77       94.69     15.96 o 
   5  10   3       52.99       77.40     15.48 o 
   6  10   3       19.25       -9.78     39.09 o 
   7  10   3       26.33       50.88     25.78 o 
   8  10   3       28.00        2.25     26.05 o 
   9  10   3        1.89        8.91     41.29 o 
   0  11   3       85.73       85.33     15.41 o 
   1  11   3      225.69      196.79     24.12 o 
   2  11   3        4.09        7.71     13.76 o 
   3  11   3        0.60       -0.90     10.18 o 
   4  11   3        4.23       16.19     15.17 o 
   5  11   3       17.98        4.79     15.65 o 
   6  11   3       29.66       24.22     37.98 o 
   7  11   3        0.50       23.88     30.28 o 
   8  11   3       26.59       47.85     37.67 o 
   0  12   3        5.12       22.02     23.67 o 
   1  12   3       13.96        8.55     13.00 o 
   2  12   3        5.64       11.01     19.82 o 
   3  12   3        5.52      -17.33     17.33 o 
   4  12   3       16.53        9.21     20.04 o 
   5  12   3       68.96       78.17     34.41 o 
   6  12   3       22.27       63.31     42.94 o 
   0  13   3        6.88       -1.10     20.37 o 
   1  13   3        3.28      -18.17     18.72 o 
   2  13   3       23.60       90.28     31.38 o 
   3  13   3       92.07       49.09     19.49 o 
   4  13   3       13.62       -2.38     26.13 o 
   0  14   3        0.01       13.21     43.49 o 
   0   0   4    18255.63    16501.66    743.17 o 
   1   0   4    12886.41    12124.67    225.70 o 
   2   0   4      576.69      597.29     14.86 o 
   3   0   4     2084.07     2006.01     41.84 o 
   4   0   4      431.44      377.09     15.96 o 
   5   0   4     1441.79     1494.05     44.04 o 
   6   0   4     2150.48     2262.54     64.96 o 
   7   0   4        5.46       -3.85     14.86 o 
   8   0   4      865.01      898.96     39.09 o 
   9   0   4       60.30       35.78     12.66 o 
  10   0   4       16.05       19.27     12.11 o 
  11   0   4        3.61      -16.51     25.32 o 
  12   0   4        0.25      -31.38     31.38 o 
  13   0   4       17.29       23.12     35.23 o 
   0   1   4      148.78      159.64      4.40 o 
   1   1   4     5649.45     5310.27     60.03 o 
   2   1   4     1001.20      891.59     12.26 o 
   3   1   4     1813.47     1827.18     26.86 o 
   4   1   4      249.91      254.81     13.21 o 
   5   1   4        3.04        3.38      6.88 o 
   6   1   4       10.81        6.04      6.49 o 
   7   1   4       45.77       50.49     16.79 o 
   8   1   4      387.36      379.13     19.54 o 
   9   1   4      576.81      585.23     20.61 o 
  10   1   4       47.22       80.69     14.84 o 
  11   1   4       11.78        9.10     14.50 o 
  12   1   4       17.48       36.12     17.45 o 
  13   1   4        4.43      -13.97     19.96 o 
   0   2   4       12.28       14.31      2.20 o 
   1   2   4     3142.31     3129.62     30.41 o 
   2   2   4     4982.63     5033.67     55.24 o 
   3   2   4      332.21      320.94      5.41 o 
   4   2   4     3500.48     3559.61     56.41 o 
   5   2   4       38.76       35.17      7.98 o 
   6   2   4      167.78      155.65      8.07 o 
   7   2   4       79.07       91.59      7.97 o 
   8   2   4      384.96      406.50     15.68 o 
   9   2   4       71.93       56.80     10.31 o 
  10   2   4      146.91      161.57     22.30 o 
  11   2   4       30.10       33.58     21.47 o 
  12   2   4       10.37       47.55     28.35 o 
  13   2   4       28.61       44.98     24.09 o 
   0   3   4      220.66      199.28      4.95 o 
   1   3   4      191.16      173.81      4.68 o 
   2   3   4      160.82      158.64      3.44 o 
   3   3   4      133.68      145.62      3.96 o 
   4   3   4       36.35       34.62      7.16 o 
   5   3   4      317.57      332.45      9.52 o 
   6   3   4       29.30       26.92      8.26 o 
   7   3   4     1365.82     1345.36     28.51 o 
   8   3   4      188.23      177.22     10.49 o 
   9   3   4        0.21       -2.99      9.09 o 
  10   3   4       41.33       61.89     30.83 o 
  11   3   4       20.78       10.12     35.78 o 
  12   3   4        2.12       -4.02     20.32 o 
   0   4   4       55.95       59.45      2.75 o 
   1   4   4     1938.57     1915.82     20.37 o 
   2   4   4     1612.59     1589.97     19.03 o 
   3   4   4      609.15      589.74     10.18 o 
   4   4   4      777.30      802.80     30.55 o 
   5   4   4      166.22      170.77      9.08 o 
   6   4   4        1.66       13.83     25.60 o 
   7   4   4       67.07       67.45      8.17 o 
   8   4   4       50.90       54.24     14.04 o 
   9   4   4       46.16       27.80     13.24 o 
  10   4   4       24.86       25.39     14.11 o 
  11   4   4       21.26        5.84     14.73 o 
  12   4   4       23.15       38.10     23.00 o 
   0   5   4     1150.85     1141.18     19.82 o 
   1   5   4      702.80      744.77     14.59 o 
   2   5   4      432.94      415.91      6.41 o 
   3   5   4     1697.30     1710.94     22.96 o 
   4   5   4        2.35        1.05      7.43 o 
   5   5   4      203.17      190.28     24.77 o 
   6   5   4      698.00      712.35     17.13 o 
   7   5   4      307.11      293.69     13.00 o 
   8   5   4        7.53       11.47      9.92 o 
   9   5   4       36.20       42.24     22.02 o 
  10   5   4       19.80       25.08     14.20 o 
  11   5   4        2.67        0.55     14.79 o 
  12   5   4       66.21       40.86     24.05 o 
   0   6   4      133.90      142.03      6.61 o 
   1   6   4      459.56      483.71      6.58 o 
   2   6   4      148.37      157.01      3.83 o 
   3   6   4      163.63      159.58      8.81 o 
   4   6   4      120.86       85.74     11.56 o 
   5   6   4      311.12      301.59     17.89 o 
   6   6   4       59.71       51.71      8.99 o 
   7   6   4       66.95       63.34     10.71 o 
   8   6   4      233.90      233.61     14.01 o 
   9   6   4       12.41        9.49     13.56 o 
  10   6   4        9.65       31.19     37.71 o 
  11   6   4       36.75       56.11     25.60 o 
  12   6   4        5.78      -20.72     20.72 o 
   0   7   4      511.82      538.38     13.76 o 
   1   7   4       64.59       60.28      3.66 o 
   2   7   4       26.37       25.20      2.51 o 
   3   7   4      432.00      412.45     22.57 o 
   4   7   4      691.18      701.35     29.18 o 
   5   7   4       29.95       23.04      7.52 o 
   6   7   4      154.57      141.88     11.84 o 
   7   7   4       61.13       53.13     13.21 o 
   8   7   4       46.11       18.89     13.95 o 
   9   7   4      101.35      119.60     15.44 o 
  10   7   4        5.41       -1.28     15.73 o 
  11   7   4       18.33       81.75     31.97 o 
   0   8   4        2.26        3.85      2.75 o 
   1   8   4      151.98      153.38      4.99 o 
   2   8   4      476.53      473.47     11.09 o 
   3   8   4      429.63      424.76     10.42 o 
   4   8   4      563.12      550.54     18.72 o 
   5   8   4      197.33      207.02     10.90 o 
   6   8   4       13.94       20.87      9.48 o 
   7   8   4        2.01        6.17      9.71 o 
   8   8   4        1.64        1.96     17.07 o 
   9   8   4        1.21       -0.11     14.68 o 
  10   8   4      161.35      207.66     36.88 o 
   0   9   4     1047.37     1000.25     56.15 o 
   1   9   4      449.01      460.09     15.23 o 
   2   9   4      459.09      442.27     17.14 o 
   3   9   4        5.87        8.49     11.17 o 
   4   9   4       20.78       19.82     10.46 o 
   5   9   4      138.23      135.37     21.39 o 
   6   9   4        0.10       -0.37     20.63 o 
   7   9   4       13.09        7.71     28.63 o 
   8   9   4       43.76       28.47     23.94 o 
   9   9   4       18.51        2.11     31.93 o 
  10   9   4        1.55        6.73     27.64 o 
   0  10   4        9.35       12.11     13.76 o 
   1  10   4       14.77       10.04      9.80 o 
   2  10   4      214.37      234.90     18.72 o 
   3  10   4       21.33       16.51     11.22 o 
   4  10   4      142.49      176.39     25.87 o 
   5  10   4       17.35       24.01     14.58 o 
   6  10   4       47.19       33.97     22.36 o 
   7  10   4       28.01       26.86     44.31 o 
   8  10   4        0.02       62.19     64.68 o 
   9  10   4        4.20        0.89     33.58 o 
   0  11   4      491.74      528.48     32.48 o 
   1  11   4       33.51       14.31     26.97 o 
   2  11   4      120.34      113.28     28.35 o 
   3  11   4       18.87       28.95     19.27 o 
   4  11   4       21.08        3.50     18.44 o 
   5  11   4       19.29        2.91     19.54 o 
   6  11   4       27.92       22.02     47.34 o 
   7  11   4       16.16       91.38     40.74 o 
   8  11   4       64.11      133.22     59.45 o 
   0  12   4       12.08       -2.20     19.82 o 
   1  12   4       50.55       77.59     19.42 o 
   2  12   4       21.61       16.74     15.48 o 
   3  12   4        1.88       24.41     17.68 o 
   4  12   4       13.05       12.84     21.16 o 
   5  12   4        4.14       -2.89     18.10 o 
   6  12   4       15.77       85.88     43.49 o 
   0  13   4      101.45       50.10     38.53 o 
   1  13   4       21.71       34.13     23.67 o 
   2  13   4       72.19       30.28     24.77 o 
   3  13   4        0.08        8.04     29.85 o 
   4  13   4        3.12      -12.11     30.83 o 
   1   0   5     2827.87     2906.07     55.60 o 
   2   0   5     3981.21     3963.02     96.34 o 
   3   0   5      252.82      296.17      9.91 o 
   4   0   5      292.37      298.92     11.56 o 
   5   0   5      196.54      225.15     11.01 o 
   6   0   5      331.06      307.73     13.76 o 
   7   0   5      605.78      592.88     23.67 o 
   8   0   5        7.44       18.17     10.46 o 
   9   0   5      126.04      121.11     14.86 o 
  10   0   5       52.34       44.04     14.86 o 
  11   0   5       29.74       68.26     36.88 o 
  12   0   5       71.49       78.17     35.23 o 
  13   0   5        1.35      -15.41     25.32 o 
   0   1   5      283.70      285.71      7.16 o 
   1   1   5     7987.15     7712.63    102.50 o 
   2   1   5      261.30      265.83      6.88 o 
   3   1   5     1271.73     1264.68     20.89 o 
   4   1   5     1315.92     1354.11     26.72 o 
   5   1   5      614.70      642.05     15.44 o 
   6   1   5       35.98       25.44      6.50 o 
   7   1   5      633.97      656.61     27.80 o 
   8   1   5       86.12       81.45      9.98 o 
   9   1   5       24.54       30.74     12.00 o 
  10   1   5       85.64       62.03     11.44 o 
  11   1   5       22.37       35.62     14.73 o 
  12   1   5       73.19      103.85     19.54 o 
  13   1   5        3.42       10.67     17.89 o 
   0   2   5      505.43      464.62      9.91 o 
   1   2   5      156.75      157.37      3.03 o 
   2   2   5      502.18      473.83      6.41 o 
   3   2   5      657.43      666.73     19.54 o 
   4   2   5      703.10      710.03     18.27 o 
   5   2   5     1963.59     2021.12     36.44 o 
   6   2   5       55.59       65.88      7.74 o 
   7   2   5      412.88      416.53     14.81 o 
   8   2   5       96.95       96.22     10.68 o 
   9   2   5       71.44       63.03     10.12 o 
  10   2   5       67.47       83.55     12.56 o 
  11   2   5       51.76       63.99     20.50 o 
  12   2   5       17.31       41.53     18.25 o 
  13   2   5       23.63       30.26     23.50 o 
   0   3   5     2986.33     3070.66     52.30 o 
   1   3   5      663.72      640.04      7.37 o 
   2   3   5      240.03      232.43      4.07 o 
   3   3   5      456.70      482.94     19.27 o 
   4   3   5      179.88      186.25      6.34 o 
   5   3   5      123.60      144.17     10.73 o 
   6   3   5      119.73      121.46      6.74 o 
   7   3   5       77.63      111.54      9.53 o 
   8   3   5       21.46        5.08      9.49 o 
   9   3   5       22.69       18.07     11.09 o 
  10   3   5       29.48       27.76     15.96 o 
  11   3   5       77.17      142.50     42.66 o 
  12   3   5       15.31      -20.22     20.22 o 
   0   4   5        1.74        0.55      2.75 o 
   1   4   5      530.40      554.25      7.58 o 
   2   4   5      755.85      825.79     11.29 o 
   3   4   5      965.77     1075.44     23.95 o 
   4   4   5       90.87       89.94      5.02 o 
   5   4   5      221.77      225.52      8.99 o 
   6   4   5      199.72      188.83     12.39 o 
   7   4   5      227.59      247.22     12.05 o 
   8   4   5      544.27      553.30     19.65 o 
   9   4   5       38.63       42.36     17.07 o 
  10   4   5        9.41        7.02     14.86 o 
  11   4   5       11.56       13.49     15.96 o 
  12   4   5       20.15       -4.22     21.60 o 
   0   5   5     2449.17     2545.49     43.49 o 
   1   5   5      381.67      377.28      6.97 o 
   2   5   5      856.54      860.77     15.41 o 
   3   5   5      412.30      419.87      8.31 o 
   4   5   5       80.20       87.10      9.91 o 
   5   5   5       11.30        6.65     16.24 o 
   6   5   5       83.42       77.65      9.91 o 
   7   5   5      409.11      392.55     16.38 o 
   8   5   5      199.93      178.22     12.43 o 
   9   5   5       28.69       25.57     17.07 o 
  10   5   5       24.29       68.30     18.13 o 
  11   5   5       13.96       -5.29     22.02 o 
  12   5   5        5.19       15.69     21.80 o 
   0   6   5      117.25      118.36      4.40 o 
   1   6   5      424.47      459.56     12.94 o 
   2   6   5      569.96      573.43     11.84 o 
   3   6   5      195.05      180.15      5.41 o 
   4   6   5      102.56      100.33     14.31 o 
   5   6   5      117.93      104.55      8.85 o 
   6   6   5       21.09       10.24     14.86 o 
   7   6   5       21.49       22.86     12.11 o 
   8   6   5       52.48       56.83     18.99 o 
   9   6   5       13.93       25.52     14.56 o 
  10   6   5      116.08      160.05     22.60 o 
  11   6   5       16.44       27.59     24.22 o 
   0   7   5      330.27      301.12     14.31 o 
   1   7   5      381.30      395.87      6.82 o 
   2   7   5      334.34      351.22      6.62 o 
   3   7   5      227.16      212.91      8.81 o 
   4   7   5      683.78      672.73     15.61 o 
   5   7   5      256.42      251.42     11.77 o 
   6   7   5      466.21      451.19     16.80 o 
   7   7   5      397.38      417.17     30.83 o 
   8   7   5       25.98       27.68     14.42 o 
   9   7   5        8.68       20.62     14.26 o 
  10   7   5        6.01       -1.40     16.92 o 
  11   7   5       24.91       33.14     20.30 o 
   0   8   5      101.43      115.60      8.26 o 
   1   8   5      292.29      294.47     15.41 o 
   2   8   5      138.56      148.97      6.33 o 
   3   8   5      297.83      305.77      9.25 o 
   4   8   5      192.87      191.99      7.76 o 
   5   8   5      420.14      440.86     13.61 o 
   6   8   5       26.48       20.49      9.53 o 
   7   8   5       18.56       45.10     13.49 o 
   8   8   5        4.83        9.94     17.02 o 
   9   8   5        9.06       13.68     16.33 o 
  10   8   5        5.60       -5.42     18.50 o 
   0   9   5      684.10      688.67     41.84 o 
   1   9   5       30.72       27.71     20.09 o 
   2   9   5       15.13       37.61      9.00 o 
   3   9   5       73.20       80.05     22.57 o 
   4   9   5       26.78       30.28     12.66 o 
   5   9   5       38.75       40.02     18.65 o 
   6   9   5        9.61       -0.14     18.49 o 
   7   9   5       85.51       51.20     44.59 o 
   8   9   5       56.26      108.84     27.64 o 
   9   9   5       41.55       55.60     35.78 o 
  10   9   5        3.86      -15.32     38.95 o 
   0  10   5      213.88      183.87     16.51 o 
   1  10   5      128.93      155.69     44.59 o 
   2  10   5        8.59       16.98     11.87 o 
   3  10   5      178.99      195.22     16.51 o 
   4  10   5      139.06      127.00     24.73 o 
   5  10   5      127.80      148.30     35.51 o 
   6  10   5       16.27      -28.63     44.59 o 
   7  10   5       32.68       33.47     23.53 o 
   8  10   5       17.94       23.12     37.98 o 
   9  10   5       20.60      -15.94     35.78 o 
   0  11   5       28.05       43.49     16.51 o 
   1  11   5       75.12       97.99     31.38 o 
   2  11   5       61.16       62.76     20.92 o 
   3  11   5      109.60       98.54     35.23 o 
   4  11   5       58.32      112.85     18.64 o 
   5  11   5       28.84       35.46     19.27 o 
   6  11   5       23.63       17.07     34.68 o 
   7  11   5       11.80      -30.67     30.67 o 
   8  11   5        8.28       40.19     43.49 o 
   0  12   5        0.28      -14.31     26.42 o 
   1  12   5       19.00        5.50     21.47 o 
   2  12   5      144.06      142.66     22.93 o 
   3  12   5       31.68       22.48     39.91 o 
   4  12   5        3.41       42.29     20.80 o 
   5  12   5        6.70       20.65     16.25 o 
   6  12   5       29.62       61.66     37.43 o 
   0  13   5        0.09        3.85     27.52 o 
   2  13   5       55.30       63.31     25.60 o 
   3  13   5       19.50      -14.86     50.37 o 
   4  13   5       15.46       18.72     29.73 o 
   0   0   6     2107.77     2434.84    173.96 o 
   1   0   6      374.70      354.52      8.26 o 
   2   0   6      950.00      915.47     24.77 o 
   3   0   6        0.40        5.50      2.20 o 
   4   0   6     2955.23     2909.92     98.54 o 
   5   0   6      376.31      380.39     14.86 o 
   6   0   6      229.03      222.40     11.56 o 
   7   0   6       46.61       41.84      8.26 o 
   8   0   6       30.85       29.73      9.91 o 
   9   0   6       24.74       25.87      9.91 o 
  10   0   6       97.30       83.68     24.77 o 
  11   0   6        0.00       -4.95     27.52 o 
  12   0   6       12.86       37.98     41.84 o 
  13   0   6        5.23        3.85     25.87 o 
   0   1   6      102.03       85.33      3.85 o 
   1   1   6     3777.17     3651.97     41.82 o 
   2   1   6      160.97      154.61      7.43 o 
   3   1   6      256.04      273.59      9.91 o 
   4   1   6      915.53      950.30     61.66 o 
   5   1   6      541.71      537.76     14.41 o 
   6   1   6      135.82      159.14     17.34 o 
   7   1   6      264.07      262.38     12.75 o 
   8   1   6      119.28      105.34     19.54 o 
   9   1   6      149.72      141.48      9.92 o 
  10   1   6       20.71       31.83     20.09 o 
  11   1   6       13.93       10.64     41.01 o 
  12   1   6        5.66       33.23     21.15 o 
  13   1   6        1.02      -15.96     22.02 o 
   0   2   6     1457.44     1516.06     26.97 o 
   1   2   6      852.48      841.56      9.92 o 
   2   2   6       94.77       93.05      5.23 o 
   3   2   6     2159.26     2226.10     30.55 o 
   4   2   6     2238.82     2394.01     47.07 o 
   5   2   6      267.41      280.70     30.55 o 
   6   2   6      245.10      259.59     17.07 o 
   7   2   6      116.74      120.58     15.41 o 
   8   2   6      408.42      388.21     15.85 o 
   9   2   6       50.81       52.46     12.03 o 
  10   2   6       28.11       42.40     11.48 o 
  11   2   6       15.55       18.16     20.09 o 
  12   2   6       14.05       38.03     54.50 o 
  13   2   6       15.18       19.27     25.32 o 
   0   3   6      174.99      162.95      5.50 o 
   1   3   6     2059.66     2008.04     23.14 o 
   2   3   6     1411.56     1429.01     26.42 o 
   3   3   6      713.16      713.43     10.58 o 
   4   3   6      150.43      170.52      5.80 o 
   5   3   6      246.82      255.25      8.70 o 
   6   3   6       93.08       95.53      6.97 o 
   7   3   6      656.24      613.05     37.98 o 
   8   3   6       11.91       18.42     32.75 o 
   9   3   6       41.79       39.46     14.26 o 
  10   3   6       18.71       52.30     15.48 o 
  11   3   6       11.59       25.38     19.17 o 
  12   3   6        1.37       14.82     19.91 o 
   0   4   6     3374.17     3327.75     60.00 o 
   1   4   6      506.12      507.17      7.97 o 
   2   4   6      142.15      144.68      4.07 o 
   3   4   6      372.26      399.23      8.33 o 
   4   4   6      214.10      227.00     12.39 o 
   5   4   6      288.04      307.17     15.69 o 
   6   4   6      105.19      112.73     13.49 o 
   7   4   6       17.58       40.19     10.18 o 
   8   4   6        1.11       13.28     11.19 o 
   9   4   6       29.20       23.39     21.19 o 
  10   4   6      118.01      127.37     33.86 o 
  11   4   6      171.29      210.17     23.88 o 
  12   4   6        1.69      -18.71     22.80 o 
   0   5   6       53.60       68.26      4.40 o 
   1   5   6      635.07      667.69      9.63 o 
   2   5   6      413.74      436.86     10.18 o 
   3   5   6      144.14      137.80      5.06 o 
   4   5   6      898.22      880.79     35.78 o 
   5   5   6      285.26      286.41     22.85 o 
   6   5   6      585.40      506.72     15.87 o 
   7   5   6       77.05       82.67     16.79 o 
   8   5   6       21.35       13.32      8.99 o 
   9   5   6       96.37      103.08     15.67 o 
  10   5   6       14.90      -14.73     16.88 o 
  11   5   6        5.33       -4.33     58.35 o 
  12   5   6        1.55       -7.74     30.14 o 
   0   6   6      680.56      671.60     14.31 o 
   1   6   6       25.99       28.80      2.64 o 
   2   6   6       82.31       82.40      3.29 o 
   3   6   6      306.64      294.66     24.50 o 
   4   6   6      171.19      156.45     12.39 o 
   5   6   6      181.77      185.57     10.18 o 
   6   6   6      135.40      135.85     10.57 o 
   7   6   6       10.17       15.00      9.13 o 
   8   6   6       60.06       70.51     16.30 o 
   9   6   6       82.84       99.98     30.28 o 
  10   6   6        1.26       -4.58     17.11 o 
  11   6   6       11.94       -7.12     20.89 o 
   0   7   6       18.16       13.21      2.75 o 
   1   7   6      113.70      121.67      5.23 o 
   2   7   6      697.39      679.80     10.27 o 
   3   7   6       75.03       84.79      5.06 o 
   4   7   6        2.90        1.46      7.43 o 
   5   7   6      131.11      109.47      9.25 o 
   6   7   6       27.54       27.36     17.89 o 
   7   7   6        7.77       17.46      8.75 o 
   8   7   6       20.29       29.72     29.45 o 
   9   7   6       15.32       40.68     17.19 o 
  10   7   6       18.61       23.75     24.50 o 
  11   7   6        7.57        4.53     33.58 o 
   0   8   6      177.40      162.95     10.46 o 
   1   8   6       62.12       61.06      5.55 o 
   2   8   6      290.30      293.40     15.41 o 
   3   8   6       95.25       93.50      6.41 o 
   4   8   6      967.33      936.06     26.70 o 
   5   8   6       76.17       68.63     17.62 o 
   6   8   6       16.75       32.21     11.21 o 
   7   8   6        9.42       11.01     16.51 o 
   8   8   6       24.91       32.43     18.13 o 
   9   8   6       10.08       11.41     14.93 o 
  10   8   6       12.86        4.47     22.06 o 
   0   9   6      269.69      292.86     21.47 o 
   1   9   6      188.69      177.81     13.21 o 
   2   9   6      161.06      145.32     19.82 o 
   3   9   6      143.83      128.60     12.95 o 
   4   9   6      308.49      246.07     32.48 o 
   5   9   6      137.18      208.09     39.09 o 
   6   9   6      112.29      130.79     24.91 o 
   7   9   6       50.92       20.37     39.64 o 
   8   9   6        3.68        8.63     22.10 o 
   9   9   6       16.52      -18.17     51.20 o 
   0  10   6       18.51       55.05     14.31 o 
   1  10   6       32.96       37.80     13.49 o 
   2  10   6       11.09       -7.70     10.24 o 
   3  10   6      176.61      210.84     42.94 o 
   4  10   6       62.35       76.62     16.57 o 
   5  10   6       73.26       62.12     15.89 o 
   6  10   6       15.22      -21.47     27.52 o 
   7  10   6       29.81       46.79     33.58 o 
   8  10   6        6.67       34.13     38.53 o 
   9  10   6       39.19        2.05     31.93 o 
   0  11   6      445.21      533.98     45.14 o 
   1  11   6       20.61       36.30     11.60 o 
   2  11   6       34.78       44.57     15.92 o 
   3  11   6       12.42       11.56     20.37 o 
   4  11   6       36.43       60.16     15.76 o 
   5  11   6        0.16        6.88     20.36 o 
   6  11   6       39.49       -4.95     47.89 o 
   7  11   6       58.07       66.82     31.26 o 
   1  12   6       64.19       67.69     27.34 o 
   2  12   6       34.01        8.39     33.58 o 
   3  12   6      125.50      142.69     23.16 o 
   4  12   6       44.82       21.58     18.46 o 
   5  12   6        1.37       18.07     19.84 o 
   6  12   6       23.03       20.79     30.90 o 
   1  13   6       34.01       31.06     20.25 o 
   2  13   6       24.61       36.88     45.69 o 
   3  13   6       10.16       59.25     22.58 o 
   4  13   6       14.75        2.59     23.95 o 
   1   0   7     1374.48     1371.83     24.77 o 
   2   0   7      101.09      121.11      3.85 o 
   3   0   7      262.57      249.93     14.86 o 
   4   0   7      791.21      783.91     23.12 o 
   5   0   7      730.81      788.86     28.63 o 
   6   0   7      170.97      156.34     11.56 o 
   7   0   7       16.93        9.36      7.71 o 
   8   0   7      293.19      249.37     14.86 o 
   9   0   7       17.88       18.17     11.01 o 
  10   0   7       41.68       -3.30     30.28 o 
  11   0   7        6.66       80.37     30.83 o 
  12   0   7       10.84      -11.56     41.84 o 
  13   0   7       95.94      130.47     34.13 o 
   0   1   7       33.66       41.29      3.30 o 
   1   1   7      276.00      259.96      4.74 o 
   2   1   7     1378.50     1421.94     18.49 o 
   3   1   7     1142.49     1224.80     22.02 o 
   4   1   7      773.59      824.71     15.56 o 
   5   1   7      225.95      286.03     30.55 o 
   6   1   7     1091.68     1028.42     44.87 o 
   7   1   7      116.47      126.77      9.99 o 
   8   1   7       43.15       47.44      6.88 o 
   9   1   7       74.50       66.83      7.93 o 
  10   1   7       25.00       19.02     18.67 o 
  11   1   7      129.31      174.46     38.53 o 
  12   1   7        5.47        2.75     24.22 o 
  13   1   7        0.59      -31.38     31.38 o 
   0   2   7     2507.33     2529.53     48.44 o 
   1   2   7       57.60       52.87      1.95 o 
   2   2   7      209.16      207.26      4.28 o 
   3   2   7      553.31      577.66     13.49 o 
   4   2   7      448.06      461.06     10.73 o 
   5   2   7      258.12      274.20     10.70 o 
   6   2   7      105.41       93.90     30.55 o 
   7   2   7       93.36       97.81     20.09 o 
   8   2   7       44.35       44.48     15.96 o 
   9   2   7      170.45      191.42     36.61 o 
  10   2   7       52.05       28.03     22.30 o 
  11   2   7      118.37      146.43     29.18 o 
  12   2   7       34.62        0.30     19.34 o 
   0   3   7      275.74      275.80      7.16 o 
   1   3   7      595.90      629.45      8.99 o 
   2   3   7      727.17      728.54     11.09 o 
   3   3   7      197.31      200.63      6.88 o 
   4   3   7      399.08      442.43     17.62 o 
   5   3   7       24.31       28.99      8.26 o 
   6   3   7       21.57       17.73      5.23 o 
   7   3   7       57.17       84.13     11.77 o 
   8   3   7      199.37      198.73     13.59 o 
   9   3   7       42.39       14.87     14.59 o 
  10   3   7       68.88       71.74     23.92 o 
  11   3   7       62.29       70.12     19.92 o 
  12   3   7        3.24       12.73     30.16 o 
   0   4   7      111.23      109.00      4.95 o 
   1   4   7      583.04      589.13      9.09 o 
   2   4   7      259.80      274.65      6.33 o 
   3   4   7      135.53      127.10      5.84 o 
   4   4   7     1220.88     1248.23     20.77 o 
   5   4   7        0.69        3.90      4.02 o 
   6   4   7      214.21      230.00     15.41 o 
   7   4   7      384.33      333.32     17.91 o 
   8   4   7      562.43      513.96     38.26 o 
   9   4   7       45.24       44.44     16.26 o 
  10   4   7       50.27       37.41     18.60 o 
  11   4   7        8.96        2.03     20.37 o 
  12   4   7       20.20       40.07     26.44 o 
   0   5   7      359.76      373.24     10.46 o 
   1   5   7      387.23      412.59      8.54 o 
   2   5   7      156.23      162.06      4.76 o 
   3   5   7      379.06      390.42     12.04 o 
   4   5   7      177.87      167.56      8.36 o 
   5   5   7       82.28       84.81      6.41 o 
   6   5   7      190.81      166.80     11.36 o 
   7   5   7      282.91      282.81     36.33 o 
   8   5   7       55.51       31.99     14.15 o 
   9   5   7       58.15       70.62     15.00 o 
  10   5   7       45.45       62.95     26.42 o 
  11   5   7       47.67       92.75     24.41 o 
  12   5   7        5.98       10.09     23.67 o 
   0   6   7     1180.46     1154.94     22.57 o 
   1   6   7      271.72      265.31     25.05 o 
   2   6   7      257.98      276.13      6.02 o 
   3   6   7      259.32      265.39      7.01 o 
   4   6   7      274.89      265.04     11.84 o 
   5   6   7       31.27       31.27     17.07 o 
   6   6   7       60.14       59.35     11.56 o 
   7   6   7      175.96      153.16     12.44 o 
   8   6   7       16.52       33.29     14.05 o 
   9   6   7       11.30      -10.78     15.96 o 
  10   6   7      119.41      105.68     22.10 o 
  11   6   7        0.33       25.69     25.05 o 
   0   7   7      302.86      309.93      8.81 o 
   1   7   7      334.65      317.33      6.19 o 
   2   7   7      217.97      219.10      6.06 o 
   3   7   7       80.24       91.77      5.80 o 
   4   7   7       55.90       59.72      6.61 o 
   5   7   7       25.39       18.98      8.33 o 
   6   7   7      185.02      144.02     24.50 o 
   7   7   7      128.75      133.77     13.62 o 
   8   7   7       19.24       23.29     13.95 o 
   9   7   7        1.25       -0.19     13.33 o 
  10   7   7        4.30       -2.35     17.40 o 
  11   7   7       12.89       10.31     22.57 o 
   0   8   7       51.74       57.25      8.81 o 
   1   8   7       88.27       83.44     11.84 o 
   2   8   7       26.41       33.69      4.46 o 
   3   8   7      202.91      202.56      8.06 o 
   4   8   7      105.79      104.96      7.58 o 
   5   8   7        0.32       11.15      8.31 o 
   6   8   7      147.25      174.27     13.22 o 
   7   8   7       46.79       38.83     16.79 o 
   8   8   7       86.37       57.20     19.05 o 
   9   8   7        7.66       -2.84     15.90 o 
  10   8   7        2.69      -29.12     29.12 o 
   0   9   7      258.36      260.38     19.82 o 
   1   9   7      116.26      117.26     13.21 o 
   2   9   7      210.21      213.77     14.86 o 
   3   9   7       55.52       55.06     11.01 o 
   4   9   7       70.18       57.80     20.92 o 
   5   9   7      141.97      155.24     38.53 o 
   6   9   7      110.53       69.91     41.29 o 
   7   9   7       56.93       72.19     23.20 o 
   8   9   7       23.29       41.29     37.43 o 
   9   9   7       21.45        7.48     28.67 o 
   0  10   7      123.36      115.60     15.96 o 
   1  10   7       28.66        7.71     15.96 o 
   2  10   7       50.57       37.80      9.64 o 
   3  10   7       34.77       35.23     18.17 o 
   4  10   7      297.61      308.52     25.91 o 
   5  10   7       34.28       60.22     17.73 o 
   6  10   7        1.64       20.37     31.38 o 
   7  10   7       20.20       80.92     48.44 o 
   8  10   7        2.28       -9.91     49.54 o 
   0  11   7        0.10       14.31     29.18 o 
   1  11   7       45.82       88.63     22.57 o 
   2  11   7       48.14       66.61     30.28 o 
   3  11   7        6.22      -13.82     18.73 o 
   4  11   7      220.24      227.35     30.28 o 
   5  11   7       20.20       43.37     18.12 o 
   6  11   7       19.19       37.01     26.42 o 
   7  11   7       15.22       -9.28     26.44 o 
   1  12   7       30.17       51.52     20.04 o 
   2  12   7       86.36      107.92     22.98 o 
   3  12   7       36.55       33.16     19.42 o 
   4  12   7        4.74        8.74     23.52 o 
   5  12   7        3.40       51.22     31.38 o 
   6  12   7       27.45       35.45     23.92 o 
   0  13   7        2.77       41.84     33.58 o 
   1  13   7        3.60       46.46     23.09 o 
   2  13   7       59.17       29.18     32.48 o 
   3  13   7       12.26       16.53     20.64 o 
   4  13   7       45.02       21.17     45.42 o 
   0   0   8     6441.79     6662.10    224.60 o 
   1   0   8     9162.87     9374.39    148.08 o 
   2   0   8      575.98      595.09     11.56 o 
   3   0   8        0.04       -6.06      6.06 o 
   4   0   8      282.70      282.95     15.96 o 
   5   0   8       37.19       52.85      5.50 o 
   6   0   8      754.36      875.84     35.23 o 
   7   0   8       32.75       62.21      9.91 o 
   8   0   8      135.74       95.24     12.11 o 
   9   0   8      329.55      256.53     34.13 o 
  10   0   8        6.06      -32.48     32.48 o 
  11   0   8       10.86       22.57     33.03 o 
  12   0   8        1.54       13.76     40.74 o 
   0   1   8       13.62       23.12      3.85 o 
   1   1   8      410.68      449.47      7.65 o 
   2   1   8        1.19       -0.55      1.65 o 
   3   1   8      117.01      117.10      5.66 o 
   4   1   8      836.40      803.01     17.18 o 
   5   1   8      704.59      679.95     13.33 o 
   6   1   8       31.25       28.44      4.88 o 
   7   1   8       88.72       81.06      7.01 o 
   8   1   8        0.37        7.58      6.97 o 
   9   1   8       52.68       24.85     49.27 o 
  10   1   8       12.41       53.78     42.94 o 
  11   1   8       17.92        6.06     30.45 o 
  12   1   8        5.05      -22.02     22.02 o 
   0   2   8     2803.96     2817.44     55.05 o 
   1   2   8       98.01       93.87      2.51 o 
   2   2   8     1497.88     1537.79     22.57 o 
   3   2   8      167.72      162.42      4.32 o 
   4   2   8       50.32       63.79      5.50 o 
   5   2   8      107.19      102.31      5.80 o 
   6   2   8       10.53       16.23      5.95 o 
   7   2   8       55.54       54.83     26.97 o 
   8   2   8      111.10      104.26     25.87 o 
   9   2   8       49.23       30.76     22.61 o 
  10   2   8        8.65       -1.08     24.53 o 
  11   2   8       40.93       70.72     22.58 o 
  12   2   8        6.07       22.02     32.75 o 
   0   3   8       18.88       19.82      3.30 o 
   1   3   8     3063.52     3215.15     38.83 o 
   2   3   8      753.66      817.77     19.82 o 
   3   3   8       36.05       39.13      7.98 o 
   4   3   8     1334.10     1381.37     23.27 o 
   5   3   8      162.90      155.24      5.74 o 
   6   3   8       89.42       91.04      6.48 o 
   7   3   8       59.47       38.68     10.25 o 
   8   3   8       61.05       55.20     12.64 o 
   9   3   8      109.29      116.32     17.07 o 
  10   3   8       31.90       22.39     19.70 o 
  11   3   8        8.28       28.63     29.18 o 
  12   3   8        2.70       -4.97     24.12 o 
   0   4   8        0.22       -3.85      3.85 o 
   1   4   8     1500.72     1508.87     21.15 o 
   2   4   8      188.31      186.33      5.02 o 
   3   4   8     1186.05     1196.36     21.79 o 
   4   4   8      129.52      132.41      7.40 o 
   5   4   8      503.69      495.26     16.24 o 
   6   4   8      125.03      114.33     11.01 o 
   7   4   8       53.93       57.04     20.64 o 
   8   4   8        3.16       10.70     20.37 o 
   9   4   8        3.82       14.27     14.37 o 
  10   4   8       40.93       51.74     20.77 o 
  11   4   8       24.44        9.21     23.81 o 
  12   4   8        4.68      -22.18     22.18 o 
   0   5   8       16.90       18.72      4.95 o 
   1   5   8      940.76      985.51     18.10 o 
   2   5   8      278.15      267.43      5.95 o 
   3   5   8      247.60      241.34     10.18 o 
   4   5   8      520.36      508.58     14.11 o 
   5   5   8      227.79      215.89     10.32 o 
   6   5   8      104.54       90.56     11.29 o 
   7   5   8       30.61       45.94     10.83 o 
   8   5   8        0.33        6.06     12.25 o 
   9   5   8       92.84       62.21     13.95 o 
  10   5   8       29.32       23.03     17.79 o 
  11   5   8       49.80       54.57     25.87 o 
  12   5   8        9.05       17.81     24.50 o 
   0   6   8      346.87      364.43     11.01 o 
   1   6   8      343.15      340.28      8.93 o 
   2   6   8      554.06      534.81      9.25 o 
   3   6   8      158.47      174.54     16.79 o 
   4   6   8       81.49       77.86      8.15 o 
   5   6   8       34.08       44.77      8.46 o 
   6   6   8      224.08      225.00     19.54 o 
   7   6   8      101.78      110.28     12.32 o 
   8   6   8        7.32       14.31     10.51 o 
   9   6   8      104.27      173.53     15.51 o 
  10   6   8       23.07       19.03     17.32 o 
  11   6   8       11.68       11.70     20.75 o 
   0   7   8      113.51      119.46      8.81 o 
   1   7   8       76.42       82.09      5.78 o 
   2   7   8      328.38      322.33     16.79 o 
   3   7   8       29.06       34.57      4.74 o 
   4   7   8      631.77      633.81     15.95 o 
   5   7   8      450.05      458.97     14.56 o 
   6   7   8       63.93       70.56     19.54 o 
   7   7   8       53.80       53.21     13.76 o 
   8   7   8       24.14       30.73     11.44 o 
   9   7   8       27.66       48.99     13.87 o 
  10   7   8       19.00        6.50     21.07 o 
  11   7   8       14.82       -2.88     18.07 o 
   0   8   8       59.00       70.46      6.61 o 
   1   8   8      173.44      154.59      8.26 o 
   2   8   8      152.42      146.42      6.88 o 
   3   8   8        9.47       12.02      4.85 o 
   4   8   8      305.33      288.42     10.88 o 
   5   8   8       43.51       34.20      9.09 o 
   6   8   8       63.37       54.55     11.21 o 
   7   8   8       49.32       57.58     13.76 o 
   8   8   8        0.41       23.04     18.69 o 
   9   8   8      109.30      119.73     21.21 o 
  10   8   8       21.22       34.29     26.64 o 
   0   9   8        0.64      -12.66     12.66 o 
   1   9   8      483.87      483.34     35.23 o 
   2   9   8      237.36      219.65     15.41 o 
   3   9   8      126.77      133.22     24.22 o 
   4   9   8      149.51      122.21     21.47 o 
   5   9   8      186.11      220.75     43.49 o 
   6   9   8      185.49      203.13     41.29 o 
   7   9   8        0.13       10.46     28.63 o 
   8   9   8       10.53       10.46     28.63 o 
   9   9   8       47.60       39.09     42.94 o 
   0  10   8      160.67      155.24     18.72 o 
   1  10   8       11.69       14.86     15.41 o 
   2  10   8        8.73        4.40     15.96 o 
   3  10   8       81.54       60.00     18.72 o 
   4  10   8       31.05       25.87     22.57 o 
   5  10   8       26.04       37.43     24.77 o 
   6  10   8       22.46       13.70     26.14 o 
   7  10   8       43.30       36.88     47.89 o 
   8  10   8        2.60       50.80     29.68 o 
   0  11   8        0.57      -14.86     14.86 o 
   1  11   8      154.00      131.57     29.18 o 
   2  11   8        5.20      -18.72     28.63 o 
   3  11   8       21.59       33.03     23.12 o 
   4  11   8        2.10       24.22     22.02 o 
   5  11   8        0.51      -15.52     19.05 o 
   6  11   8      111.02      217.45     38.53 o 
   7  11   8        5.45       -1.77     34.96 o 
   0  12   8        0.08       37.98     34.13 o 
   1  12   8        7.37       26.21     18.52 o 
   2  12   8       20.54       62.21     29.73 o 
   3  12   8       39.10       46.62     27.88 o 
   4  12   8        2.23       -1.79     18.85 o 
   5  12   8       11.36       28.25     20.41 o 
   6  12   8       11.00       -1.02     29.22 o 
   0  13   8       25.74      -25.87     28.63 o 
   1  13   8      136.03       88.08     31.93 o 
   2  13   8       11.91       16.51     29.18 o 
   3  13   8       48.32       59.67     29.00 o 
   1   0   9     5916.83     6129.22    100.19 o 
   2   0   9        1.71        1.10      2.20 o 
   3   0   9     2983.38     2897.81     79.27 o 
   4   0   9       34.46       58.35     10.46 o 
   5   0   9       58.73       56.15      3.30 o 
   6   0   9        0.72        6.61      4.95 o 
   7   0   9        7.99       18.17      6.06 o 
   8   0   9      812.84      750.88     30.83 o 
   9   0   9       11.92       13.21     37.43 o 
  10   0   9        0.02        3.85     30.28 o 
  11   0   9        1.57       47.89     35.23 o 
  12   0   9        0.59       -2.75     44.59 o 
   0   1   9       17.96       15.96      3.30 o 
   1   1   9      940.12     1040.52     15.33 o 
   2   1   9     1322.22     1376.30     21.80 o 
   3   1   9     4109.37     4324.20    128.82 o 
   4   1   9      246.10      257.53     10.73 o 
   5   1   9       58.61       64.94      5.80 o 
   6   1   9        0.34        5.54      2.90 o 
   7   1   9       12.27       16.35      5.02 o 
   8   1   9        2.11       10.56     11.32 o 
   9   1   9       86.87      116.11     45.69 o 
  10   1   9       76.17      118.82     30.55 o 
  11   1   9       35.38       38.53     37.43 o 
  12   1   9        9.55       44.00     45.69 o 
   0   2   9       63.73       66.61      4.40 o 
   1   2   9      972.32      951.80     13.72 o 
   2   2   9      490.03      514.62     11.56 o 
   3   2   9       20.57       23.57      4.02 o 
   4   2   9      258.55      274.26      7.64 o 
   5   2   9      225.54      231.42     14.59 o 
   6   2   9      162.79      185.05      9.63 o 
   7   2   9       86.09      109.91     24.22 o 
   8   2   9      142.73      131.60     14.80 o 
   9   2   9       14.04       26.16     22.75 o 
  10   2   9       27.09       32.66     22.02 o 
  11   2   9       14.61       26.55     21.79 o 
  12   2   9        1.33      -19.07     19.07 o 
   0   3   9       63.28       63.31      6.06 o 
   1   3   9      202.74      202.59      5.02 o 
   2   3   9      169.31      185.58      5.84 o 
   3   3   9      378.17      420.49     10.27 o 
   4   3   9       83.79       93.03      5.28 o 
   5   3   9       79.24       98.17      8.81 o 
   6   3   9      533.00      499.23     21.19 o 
   7   3   9       60.34       69.81      9.69 o 
   8   3   9       42.90       79.03     33.30 o 
   9   3   9       54.59       55.39     16.65 o 
  10   3   9        4.54        3.93     14.41 o 
  11   3   9      173.47      169.32     21.68 o 
  12   3   9        3.37      -23.59     23.59 o 
   0   4   9       94.21       83.68      8.26 o 
   1   4   9     1792.93     1780.34     27.95 o 
   2   4   9      883.91      890.54     15.68 o 
   3   4   9      850.12      898.55     17.45 o 
   4   4   9      636.72      641.35     14.34 o 
   5   4   9       93.23       95.71      8.26 o 
   6   4   9      234.16      230.21     11.49 o 
   7   4   9       85.53       82.86     16.51 o 
   8   4   9        5.35        1.18      9.49 o 
   9   4   9       27.70       69.52     14.50 o 
  10   4   9       12.60       19.05     13.92 o 
  11   4   9       18.58       -1.86     18.01 o 
  12   4   9       14.42       17.05     18.53 o 
   0   5   9      206.68      219.65     10.46 o 
   1   5   9      346.99      353.80      8.99 o 
   2   5   9       90.91      101.22      7.71 o 
   3   5   9       56.64       52.97      5.66 o 
   4   5   9      594.06      577.72     15.90 o 
   5   5   9       63.16       53.71      8.20 o 
   6   5   9      197.33      193.93     12.83 o 
   7   5   9      104.85      109.34     12.04 o 
   8   5   9       67.66       56.83     13.09 o 
   9   5   9        8.64       14.52     15.59 o 
  10   5   9        0.85        7.39     23.12 o 
  11   5   9       33.57       40.44     18.44 o 
   0   6   9        3.82        1.10      4.95 o 
   1   6   9       65.28       77.31     10.73 o 
   2   6   9      180.46      193.02      6.82 o 
   3   6   9      181.57      181.35     12.39 o 
   4   6   9       56.89       37.01      8.33 o 
   5   6   9      131.27      124.32     10.73 o 
   6   6   9       30.57       22.46     13.76 o 
   7   6   9      101.78       93.71     18.44 o 
   8   6   9       12.87        6.50     12.17 o 
   9   6   9       43.29       54.45     16.38 o 
  10   6   9        1.10        0.61     20.37 o 
  11   6   9       22.95       14.95     21.39 o 
   0   7   9      155.23      140.93      8.26 o 
   1   7   9      760.39      760.95     21.19 o 
   2   7   9      279.32      291.23     41.84 o 
   3   7   9      331.55      332.83     10.46 o 
   4   7   9       33.97       33.45      7.79 o 
   5   7   9       51.03       47.92      9.36 o 
   6   7   9      269.00      240.68     13.47 o 
   7   7   9        0.74        4.60     11.66 o 
   8   7   9        1.13       27.79     14.00 o 
   9   7   9       13.01       15.38     15.79 o 
  10   7   9      100.08      143.33     20.37 o 
   0   8   9       31.41       35.23      7.16 o 
   1   8   9      174.76      154.58     18.17 o 
   2   8   9      227.08      224.28      7.93 o 
   3   8   9       20.89       27.88      6.41 o 
   4   8   9       42.87       64.74      8.31 o 
   5   8   9       83.28       86.98     10.49 o 
   6   8   9       13.93       20.12     15.14 o 
   7   8   9        9.94       21.10     15.26 o 
   8   8   9       32.48       41.65     36.06 o 
   9   8   9        2.33       -4.79     27.52 o 
  10   8   9       13.21       55.36     31.58 o 
   0   9   9      117.22      105.14     15.41 o 
   1   9   9      339.89      333.60     22.57 o 
   2   9   9      327.75      395.26     41.84 o 
   3   9   9       32.06       41.84     22.57 o 
   4   9   9       73.34      101.29     28.63 o 
   5   9   9      163.68      147.04     56.15 o 
   6   9   9       75.34      112.30     41.84 o 
   7   9   9       64.04       48.99     28.63 o 
   8   9   9      121.35      131.31     26.54 o 
   9   9   9        3.81      -42.39     50.65 o 
   0  10   9       18.87       -2.20     15.96 o 
   1  10   9       64.03       52.18     17.79 o 
   2  10   9       14.55       36.33     36.33 o 
   3  10   9       53.21       66.06     33.58 o 
   4  10   9       23.63       48.44     23.67 o 
   5  10   9       29.61       42.94     22.02 o 
   6  10   9        6.95       -0.55     28.63 o 
   7  10   9       43.63       45.69     39.64 o 
   8  10   9       42.75       30.54     26.96 o 
   0  11   9       59.99       41.29     19.82 o 
   1  11   9        1.66        1.16     15.75 o 
   2  11   9       95.52      136.52     23.67 o 
   3  11   9      167.46      231.56     40.46 o 
   4  11   9      107.42      131.97     27.83 o 
   5  11   9       93.14       85.48     19.54 o 
   6  11   9        9.13       56.15     33.03 o 
   7  11   9       41.82       22.62     30.38 o 
   0  12   9        9.32       27.52     47.34 o 
   1  12   9        3.88        5.58     20.64 o 
   2  12   9       20.69       64.96     35.78 o 
   3  12   9       54.97       29.84     20.01 o 
   4  12   9       90.31       40.19     28.63 o 
   5  12   9       20.67      -14.38     23.32 o 
   0  13   9       43.43       39.64     29.18 o 
   1  13   9       49.61       25.66     30.67 o 
   2  13   9       23.40       19.27     55.60 o 
   3  13   9       23.52       35.45     21.51 o 
   0   0  10      798.54      727.76     30.28 o 
   1   0  10       16.12       13.21      3.85 o 
   2   0  10      339.24      339.11     13.21 o 
   3   0  10       10.84        6.06      5.50 o 
   4   0  10      434.48      384.25     21.47 o 
   5   0  10       32.87       25.87     12.66 o 
   6   0  10      744.59      795.47     33.58 o 
   7   0  10       68.58       83.12      7.71 o 
   8   0  10      407.74      405.72     34.13 o 
   9   0  10        0.05       25.32     19.82 o 
  10   0  10       35.85       36.33     26.42 o 
  11   0  10       54.95       95.79     43.49 o 
  12   0  10        8.30      -61.11     61.11 o 
   0   1  10      429.03      444.25     15.41 o 
   1   1  10      474.84      507.24     12.39 o 
   2   1  10       98.79       92.82      4.13 o 
   3   1  10      919.07      924.69     15.59 o 
   4   1  10      305.39      331.08     12.77 o 
   5   1  10      118.82      113.39      6.00 o 
   6   1  10      110.73      100.67      7.98 o 
   7   1  10       43.17       40.80      4.48 o 
   8   1  10       12.03       14.46     12.61 o 
   9   1  10        7.84       -0.45     16.60 o 
  10   1  10       10.14       22.41     17.72 o 
  11   1  10       37.00       15.33     23.88 o 
  12   1  10        0.48      -15.74     20.85 o 
   0   2  10      317.83      326.99     12.11 o 
   1   2  10     1309.69     1349.71     24.59 o 
   2   2  10      760.70      774.91     13.76 o 
   3   2  10      213.78      210.43      7.58 o 
   4   2  10       13.01       14.56      4.95 o 
   5   2  10       14.20       25.08     15.69 o 
   6   2  10       16.17       23.99      4.40 o 
   7   2  10      128.06      122.06      7.01 o 
   8   2  10      229.58      229.05     32.20 o 
   9   2  10       29.91       51.96     17.29 o 
  10   2  10        5.70       13.65     18.53 o 
  11   2  10        1.95       22.02     17.91 o 
  12   2  10       34.46       26.69     26.50 o 
   0   3  10      273.13      231.76     14.86 o 
   1   3  10     2775.29     2912.87     46.76 o 
   2   3  10     1199.42     1271.36     19.98 o 
   3   3  10      657.66      703.11     13.00 o 
   4   3  10      218.98      203.56      7.71 o 
   5   3  10      246.85      239.60      6.66 o 
   6   3  10      316.85      306.74     12.94 o 
   7   3  10       23.42       27.81      8.84 o 
   8   3  10      114.17       99.56     11.75 o 
   9   3  10       45.26       43.69     15.73 o 
  10   3  10       27.30       34.36     26.42 o 
  11   3  10       14.99       29.70     16.08 o 
  12   3  10       11.70       52.89     33.03 o 
   0   4  10      138.39      142.58     12.66 o 
   1   4  10       64.22       70.02      5.02 o 
   2   4  10      127.84      150.97      5.80 o 
   3   4  10      471.08      477.26     11.21 o 
   4   4  10      479.79      495.88     13.43 o 
   5   4  10      236.98      220.26      9.25 o 
   6   4  10      298.26      283.93     14.04 o 
   7   4  10      250.32      229.52     12.32 o 
   8   4  10       65.52       72.83     18.72 o 
   9   4  10       76.63       86.02     15.45 o 
  10   4  10        8.91        2.36     34.68 o 
  11   4  10       28.12       30.55     21.41 o 
  12   4  10       14.79       26.60     18.67 o 
   0   5  10      207.56      191.02      9.91 o 
   1   5  10     1653.48     1640.04     62.76 o 
   2   5  10      175.57      166.94      6.58 o 
   3   5  10      195.25      197.07      9.36 o 
   4   5  10       69.71       69.55      9.08 o 
   5   5  10      128.11      112.71     15.69 o 
   6   5  10      240.97      268.25     14.25 o 
   7   5  10      164.02      140.59     17.34 o 
   8   5  10        3.33        8.21     10.45 o 
   9   5  10       29.14        4.56     17.18 o 
  10   5  10       26.93       31.41     20.37 o 
  11   5  10      159.67      247.07     51.75 o 
   0   6  10      357.00      331.40     13.21 o 
   1   6  10      323.10      334.02      9.53 o 
   2   6  10       51.04       41.08      4.61 o 
   3   6  10      373.21      391.17     11.33 o 
   4   6  10      336.68      319.67     48.99 o 
   5   6  10       39.37       52.20      9.71 o 
   6   6  10       57.17       48.84     15.41 o 
   7   6  10       31.16       44.07     13.49 o 
   8   6  10       45.75       36.74     19.54 o 
   9   6  10       37.45       34.54     17.70 o 
  10   6  10       12.18       11.98     23.40 o 
  11   6  10       16.63       14.58     25.05 o 
   0   7  10       48.98       45.14      7.71 o 
   1   7  10       28.93       34.19      5.08 o 
   2   7  10       46.20       40.15      8.81 o 
   3   7  10       28.59       39.69     12.39 o 
   4   7  10      184.29      181.30     10.57 o 
   5   7  10      203.06      176.31     12.56 o 
   6   7  10       46.26       48.74     10.82 o 
   7   7  10       76.07       93.24     16.24 o 
   8   7  10       22.57        7.72     14.84 o 
   9   7  10        0.34       27.75     17.06 o 
  10   7  10       63.16       65.20     22.50 o 
   0   8  10        3.90       -6.61      6.61 o 
   1   8  10       50.67       55.24      5.02 o 
   2   8  10      103.78      102.54      8.26 o 
   3   8  10       77.67       81.82     18.99 o 
   4   8  10      136.62      132.01     15.14 o 
   5   8  10       15.87       23.65     11.29 o 
   6   8  10       35.82       45.35     11.87 o 
   7   8  10       17.19       15.52     16.96 o 
   8   8  10       84.18       93.62     18.33 o 
   9   8  10       11.82       -6.84     20.50 o 
  10   8  10        5.29       -3.07     22.20 o 
   0   9  10       12.13        4.95     13.21 o 
   1   9  10      535.69      546.07     23.40 o 
   2   9  10      132.18      135.90     15.57 o 
   3   9  10       72.79      102.94     29.73 o 
   4   9  10      170.50      140.38     25.87 o 
   5   9  10       30.31       10.46     26.97 o 
   6   9  10      111.72      126.06     40.19 o 
   7   9  10       61.27       49.54     31.38 o 
   8   9  10       29.43       39.20     25.56 o 
   9   9  10       16.16      -28.08     37.43 o 
   0  10  10        0.46      -23.12     23.12 o 
   1  10  10       87.46      104.86     17.07 o 
   2  10  10       36.31        7.13     16.93 o 
   3  10  10       42.97       78.77     24.64 o 
   4  10  10       15.16        8.26     20.92 o 
   5  10  10       11.87       30.50     17.89 o 
   6  10  10       17.17      -18.17     33.58 o 
   7  10  10       41.25       33.03     28.63 o 
   8  10  10       30.03       31.38     35.78 o 
   0  11  10        0.00       -9.36     20.92 o 
   1  11  10       17.72      -12.85     24.22 o 
   2  11  10       12.76       -3.29     39.09 o 
   3  11  10       19.27       16.22     25.96 o 
   4  11  10       18.44      107.90     53.95 o 
   5  11  10       24.12       54.00     27.19 o 
   6  11  10       52.21       25.87     34.13 o 
   7  11  10        4.51       -5.55     22.06 o 
   0  12  10       47.33       15.96     22.57 o 
   1  12  10       58.77       18.00     28.03 o 
   2  12  10       37.96       37.33     30.02 o 
   3  12  10       45.37       70.85     25.62 o 
   4  12  10        6.74      -33.58     33.58 o 
   5  12  10       36.14       67.49     22.50 o 
   0  13  10        2.62        3.85     49.54 o 
   1  13  10       25.94        6.33     29.76 o 
   2  13  10       50.53       24.22     47.89 o 
   1   0  11      347.48      346.81     12.11 o 
   2   0  11       85.87       88.63      7.16 o 
   3   0  11       71.33       78.72      8.26 o 
   4   0  11      454.58      457.46     17.62 o 
   5   0  11        0.09       -0.55     12.66 o 
   6   0  11        8.50       14.31     13.21 o 
   7   0  11      338.23      306.08     22.57 o 
   8   0  11       43.60       13.76     17.62 o 
   9   0  11       31.21       18.72     18.72 o 
  10   0  11        0.70       12.66     25.87 o 
  11   0  11        0.26      -36.33     36.33 o 
  12   0  11       96.11       69.91     63.86 o 
   0   1  11     3276.46     3564.46    133.77 o 
   1   1  11      682.35      686.86     14.28 o 
   2   1  11      499.80      516.96     16.51 o 
   3   1  11     1176.97     1233.17     43.21 o 
   4   1  11      712.69      713.01     44.31 o 
   5   1  11       36.16       14.51     26.70 o 
   6   1  11      159.60      141.55     13.76 o 
   7   1  11      175.08      148.89     15.05 o 
   8   1  11       79.77       75.92     15.20 o 
   9   1  11        3.35        9.54     32.48 o 
  10   1  11        3.67       17.40     21.07 o 
  11   1  11        9.68        2.27     18.80 o 
  12   1  11       32.27       38.64     23.80 o 
   0   2  11     4117.77     4289.46    116.15 o 
   1   2  11      225.19      237.41      6.48 o 
   2   2  11      229.85      246.76      8.26 o 
   3   2  11      474.88      476.37     13.76 o 
   4   2  11      623.65      673.25     14.58 o 
   5   2  11      135.19      141.04     25.05 o 
   6   2  11        0.74        8.46      9.63 o 
   7   2  11       40.78       37.68      7.52 o 
   8   2  11      183.35      187.24     16.46 o 
   9   2  11        5.76        7.14     19.31 o 
  10   2  11       34.39       42.53     21.19 o 
  11   2  11       18.78       23.53     20.60 o 
  12   2  11       13.73        9.31     31.07 o 
   0   3  11       68.27       71.56     16.51 o 
   1   3  11       41.53       35.30      5.50 o 
   2   3  11      355.34      366.35     10.55 o 
   3   3  11      334.49      353.85      9.39 o 
   4   3  11      234.62      247.80     18.17 o 
   5   3  11       89.33       85.04      4.81 o 
   6   3  11      217.41      198.53     11.30 o 
   7   3  11       88.88       85.40      9.42 o 
   8   3  11       57.92       59.24     14.78 o 
   9   3  11       22.64       -2.15     12.52 o 
  10   3  11       14.41        7.38     19.30 o 
  11   3  11        8.94       13.07     23.73 o 
  12   3  11       59.71       37.11     21.89 o 
   0   4  11      142.95      182.21     12.66 o 
   1   4  11      814.83      814.18     19.27 o 
   2   4  11      893.71      871.26     17.16 o 
   3   4  11       13.82       13.05      4.62 o 
   4   4  11      120.14      126.62      7.98 o 
   5   4  11      121.34       97.89     12.94 o 
   6   4  11      223.88      203.56     12.67 o 
   7   4  11       98.34      108.86     11.81 o 
   8   4  11       62.27       61.85     17.34 o 
   9   4  11       31.34       33.43     15.84 o 
  10   4  11       32.57       20.13     17.34 o 
  11   4  11        4.98        7.36     20.24 o 
   0   5  11        0.67        3.85      9.36 o 
   1   5  11      235.45      251.58     12.66 o 
   2   5  11      282.04      295.40      9.91 o 
   3   5  11      212.98      208.04      8.20 o 
   4   5  11      223.59      217.97      9.34 o 
   5   5  11        0.60        4.71      8.67 o 
   6   5  11      158.23      153.15     11.77 o 
   7   5  11      270.89      287.95     15.61 o 
   8   5  11       54.46       65.66     16.92 o 
   9   5  11       97.23       67.75     17.05 o 
  10   5  11        3.32       -3.51     16.34 o 
  11   5  11        8.96       39.29     54.50 o 
   0   6  11       17.84       13.76      8.26 o 
   1   6  11      156.78      158.94      8.99 o 
   2   6  11       10.16       13.31      6.61 o 
   3   6  11      305.03      282.95     10.99 o 
   4   6  11       28.22       16.02     13.49 o 
   5   6  11       81.64       66.42     10.31 o 
   6   6  11      178.22      178.33     12.41 o 
   7   6  11       38.76       59.60     11.83 o 
   8   6  11       38.99       32.54     20.92 o 
   9   6  11        8.21       37.98     15.96 o 
  10   6  11        3.34      -14.21     19.31 o 
  11   6  11       18.02        3.53     21.97 o 
   0   7  11      416.48      439.85     15.41 o 
   1   7  11      828.66      829.20     40.46 o 
   2   7  11      299.79      298.72     10.46 o 
   3   7  11       86.54       90.16      9.39 o 
   4   7  11       48.68       55.93      7.67 o 
   5   7  11       56.46       74.36     11.87 o 
   6   7  11      122.10      116.15     19.82 o 
   7   7  11       37.64       15.69     30.55 o 
   8   7  11       42.15       23.15     16.53 o 
   9   7  11       13.11        5.11     17.98 o 
  10   7  11       29.51       21.13     37.98 o 
   0   8  11      181.78      170.10     10.46 o 
   1   8  11       65.97       71.60      6.02 o 
   2   8  11      448.31      456.46     13.87 o 
   3   8  11      134.36      129.14     14.04 o 
   4   8  11       40.53       45.23      8.53 o 
   5   8  11       48.26       59.37     18.44 o 
   6   8  11       19.28       10.72     13.76 o 
   7   8  11        8.67        7.57     15.96 o 
   8   8  11       35.54       55.92     20.25 o 
   9   8  11       10.97       -5.93     34.41 o 
   0   9  11       35.29       17.07     12.11 o 
   1   9  11      128.14      125.74     17.49 o 
   2   9  11        5.39      -13.76     18.17 o 
   3   9  11       26.90        9.00     15.96 o 
   4   9  11       35.20       18.17     38.53 o 
   5   9  11       47.35       73.77     25.87 o 
   6   9  11        1.99       18.17     21.47 o 
   7   9  11        2.96      -11.01     35.78 o 
   8   9  11        8.53      -11.56     34.13 o 
   9   9  11       23.90      -17.07     50.65 o 
   0  10  11       47.62       27.52     21.47 o 
   1  10  11       22.93       25.19     14.56 o 
   2  10  11      148.96      158.09     47.07 o 
   3  10  11       72.30       98.54     30.28 o 
   4  10  11       28.29       33.49     20.85 o 
   5  10  11       66.14       55.35     18.88 o 
   6  10  11       54.02       97.44     32.48 o 
   7  10  11       47.19       53.62     21.07 o 
   8  10  11       10.81        0.00     50.10 o 
   0  11  11       28.73       42.39     22.02 o 
   1  11  11       53.87       42.63     34.96 o 
   2  11  11       66.94       76.45     19.74 o 
   3  11  11        4.71      -31.38     31.38 o 
   4  11  11       48.24       12.99     24.66 o 
   5  11  11       37.50       41.84     26.42 o 
   6  11  11       32.95        5.50     40.19 o 
   0  12  11       20.77       24.77     30.28 o 
   1  12  11       11.41       30.55     24.84 o 
   2  12  11       27.93       36.35     21.70 o 
   3  12  11       44.39       66.44     22.20 o 
   4  12  11       17.63       24.77     23.67 o 
   5  12  11        8.54       12.79     52.02 o 
   0  13  11        7.65       -7.16     33.58 o 
   1  13  11        8.76       13.44     36.33 o 
   2  13  11        9.04        0.00     31.93 o 
   0   0  12       12.86       15.96      5.50 o 
   1   0  12     4332.66     4549.30    120.56 o 
   2   0  12        1.99        7.16      6.61 o 
   3   0  12      507.35      546.64     18.17 o 
   4   0  12      487.16      508.66     23.12 o 
   5   0  12        7.72      -11.01     15.96 o 
   6   0  12        9.80        6.61     14.86 o 
   7   0  12       10.59      -21.47     21.47 o 
   8   0  12      161.37      129.92     32.48 o 
   9   0  12      144.39      146.98     36.88 o 
  10   0  12        2.49       45.69     29.73 o 
  11   0  12        1.71      -30.28     30.28 o 
  12   0  12        0.29      -40.19     42.39 o 
   0   1  12      180.70      217.45     11.56 o 
   1   1  12      291.16      268.25      9.14 o 
   2   1  12      315.56      326.35      7.92 o 
   3   1  12     1230.12     1295.29     25.53 o 
   4   1  12      436.79      461.48     12.65 o 
   5   1  12       48.83       39.90      7.22 o 
   6   1  12      163.59      184.96     19.70 o 
   7   1  12       41.24       18.99     12.85 o 
   8   1  12       40.61       64.53     15.83 o 
   9   1  12       23.08        9.57     15.05 o 
  10   1  12       55.13       47.81     22.80 o 
  11   1  12        2.47       -1.00     19.19 o 
  12   1  12       49.59       75.15     19.57 o 
   0   2  12      251.40      259.28     14.31 o 
   1   2  12      103.81      110.49      5.36 o 
   2   2  12      358.57      393.47     11.84 o 
   3   2  12      458.90      460.42     15.69 o 
   4   2  12      207.19      211.46      7.00 o 
   5   2  12      242.37      250.35      9.99 o 
   6   2  12      209.25      177.05     16.79 o 
   7   2  12      283.37      275.55     19.42 o 
   8   2  12       75.25       74.35     17.73 o 
   9   2  12      100.15      113.57     26.97 o 
  10   2  12        3.51       -7.89     14.75 o 
  11   2  12        7.26       17.09     30.28 o 
  12   2  12       29.91       32.81    103.49 o 
   0   3  12      492.97      492.14     23.67 o 
   1   3  12       97.19       90.05      8.26 o 
   2   3  12      526.56      542.20     12.83 o 
   3   3  12       46.12       47.17      4.85 o 
   4   3  12      463.98      454.60     13.22 o 
   5   3  12      243.29      245.97     35.78 o 
   6   3  12       15.06        7.89      7.28 o 
   7   3  12        4.46       -7.85     14.86 o 
   8   3  12      130.39      116.58     18.72 o 
   9   3  12       36.51       35.42     13.76 o 
  10   3  12       43.50       38.84     18.64 o 
  11   3  12       12.75       -7.89     40.46 o 
  12   3  12       42.96       55.28     18.52 o 
   0   4  12     1066.78     1039.89     36.88 o 
   1   4  12      130.37      120.01      6.61 o 
   2   4  12       48.41       44.89      5.66 o 
   3   4  12      940.94      963.00     18.10 o 
   4   4  12      152.60      163.96     14.86 o 
   5   4  12      299.98      328.88     30.00 o 
   6   4  12       27.26        9.79      8.04 o 
   7   4  12      175.70      149.94     12.73 o 
   8   4  12       31.65       39.20     12.66 o 
   9   4  12       69.26       25.79     18.72 o 
  10   4  12        5.49       29.64     17.83 o 
  11   4  12       18.91       27.54     20.62 o 
   0   5  12      185.29      189.37     13.76 o 
   1   5  12       50.76       56.70      7.71 o 
   2   5  12      284.41      268.45     10.28 o 
   3   5  12      355.24      370.10     10.99 o 
   4   5  12       64.85       47.96      8.15 o 
   5   5  12     1028.78     1067.93     27.51 o 
   6   5  12      361.08      316.58     14.58 o 
   7   5  12      102.68      113.99     12.61 o 
   8   5  12      131.33      139.48     16.68 o 
   9   5  12        6.04       -6.01     15.98 o 
  10   5  12        3.27      -16.62     17.08 o 
  11   5  12       64.52       85.65     22.50 o 
   0   6  12      142.60      134.32      9.91 o 
   1   6  12      311.64      321.53     12.94 o 
   2   6  12      207.56      188.92     13.49 o 
   3   6  12      441.91      393.64     22.30 o 
   4   6  12      240.15      255.98     12.26 o 
   5   6  12      169.48      158.40     10.91 o 
   6   6  12       87.25       90.15     24.77 o 
   7   6  12        5.22       23.19     11.90 o 
   8   6  12       22.62        4.20     31.10 o 
   9   6  12       17.30       19.17     15.98 o 
  10   6  12        9.18       14.59     22.19 o 
   0   7  12      122.24      131.57      9.91 o 
   1   7  12      594.92      608.05     19.54 o 
   2   7  12      167.84      160.08     17.34 o 
   3   7  12       85.87       88.21      7.98 o 
   4   7  12       15.70        6.09     11.29 o 
   5   7  12      174.09      161.34     12.29 o 
   6   7  12       15.02        5.67     10.03 o 
   7   7  12       13.00       -7.78     30.28 o 
   8   7  12      123.76      131.40     16.62 o 
   9   7  12        5.34      -13.17     15.90 o 
  10   7  12       60.23       60.11     32.20 o 
   0   8  12        6.95        0.55      8.26 o 
   1   8  12      250.02      232.78     12.94 o 
   2   8  12       74.82       86.54      8.93 o 
   3   8  12       60.63       53.44     11.29 o 
   4   8  12       11.47       20.30      9.48 o 
   5   8  12       54.12       40.42      9.36 o 
   6   8  12        4.69        5.68     12.39 o 
   7   8  12        5.01        2.24     15.96 o 
   8   8  12        0.51       -2.72     28.90 o 
   9   8  12       61.16       39.12     23.38 o 
   1   9  12       31.70       29.71     17.34 o 
   2   9  12       58.84       72.73     16.92 o 
   3   9  12       70.90       84.58     62.76 o 
   4   9  12       73.04      144.78     36.88 o 
   5   9  12       20.28        6.55     22.58 o 
   6   9  12       36.32       -8.81     24.22 o 
   7   9  12       36.72       32.91     26.22 o 
   8   9  12       15.00       41.29     47.89 o 
   0  10  12      113.97      114.50     25.32 o 
   1  10  12       18.75        8.94     15.38 o 
   2  10  12      106.81      116.96     18.84 o 
   3  10  12       92.99       93.58     22.57 o 
   4  10  12       55.52       25.32     28.08 o 
   5  10  12       30.58       40.83     34.68 o 
   6  10  12        7.27       24.22     39.09 o 
   7  10  12       10.82      -20.74     20.74 o 
   0  11  12       21.26       -0.55     24.22 o 
   1  11  12       62.24       25.28     31.38 o 
   2  11  12       33.26       12.89     16.50 o 
   3  11  12       10.34       -2.75     45.14 o 
   4  11  12        5.19       -9.41     45.97 o 
   5  11  12       33.67       68.57     49.54 o 
   6  11  12       24.40      -20.48     27.00 o 
   0  12  12        6.59       21.47     26.42 o 
   1  12  12       36.32       65.20     27.82 o 
   2  12  12       16.86       25.15     31.38 o 
   3  12  12       52.02       10.62     28.06 o 
   4  12  12        1.16        3.30     34.13 o 
   1   0  13       11.41       14.86      6.06 o 
   2   0  13       61.61       42.94      8.81 o 
   3   0  13        8.58       23.67      5.50 o 
   4   0  13      617.99      660.59     24.77 o 
   5   0  13       48.32       62.21     12.11 o 
   6   0  13      426.12      367.18     37.98 o 
   7   0  13      767.39      819.69     37.98 o 
   8   0  13       14.42       25.32     26.42 o 
   9   0  13       87.18       79.82     24.77 o 
  10   0  13       85.11       71.01     30.28 o 
  11   0  13        2.36      -18.72     29.18 o 
  12   0  13      115.65      142.03     65.51 o 
   0   1  13      270.33      241.67     14.86 o 
   1   1  13      140.76      137.85      7.58 o 
   2   1  13     1228.01     1255.57     39.91 o 
   3   1  13       42.24       38.60      3.75 o 
   4   1  13      859.12      853.10     21.08 o 
   5   1  13       59.79       75.59      8.81 o 
   6   1  13      527.64      558.00     26.25 o 
   7   1  13       31.45       40.90     13.39 o 
   8   1  13       47.71       12.43     13.89 o 
   9   1  13       29.96       36.23     22.02 o 
  10   1  13       58.95       57.34     27.52 o 
  11   1  13       23.90       27.01     25.00 o 
  12   1  13       66.44       60.70     22.55 o 
   0   2  13       13.22       27.52      7.71 o 
   1   2  13        2.98        2.45      3.44 o 
   2   2  13     1162.99     1194.62     29.16 o 
   3   2  13      208.01      220.02      9.14 o 
   4   2  13      300.84      323.34      9.47 o 
   5   2  13      324.89      347.84     12.83 o 
   6   2  13        7.45       15.90      9.63 o 
   7   2  13      220.98      241.83     18.17 o 
   8   2  13        6.14      -16.75     20.92 o 
   9   2  13       48.76       81.90     20.37 o 
  10   2  13       39.13       44.33     16.84 o 
  11   2  13       21.68       26.28     24.32 o 
  12   2  13      154.84      130.70     28.30 o 
   0   3  13      335.21      372.14     14.86 o 
   1   3  13      137.14      123.70     14.86 o 
   2   3  13      608.18      603.08     28.90 o 
   3   3  13      432.03      404.24     10.49 o 
   4   3  13       29.36       26.46      6.02 o 
   5   3  13        3.89        8.90     10.46 o 
   6   3  13      657.52      625.39     63.31 o 
   7   3  13       47.71       36.61     21.47 o 
   8   3  13       19.36       27.30     14.31 o 
   9   3  13       21.62       13.63     14.34 o 
  10   3  13       35.38       41.51     18.09 o 
  11   3  13        4.84       -6.69     45.69 o 
   0   4  13       54.38       74.32     10.46 o 
   1   4  13      161.10      160.79      7.18 o 
   2   4  13     1079.16     1074.39     25.44 o 
   3   4  13      226.75      215.02     13.76 o 
   4   4  13      428.80      432.25     16.39 o 
   5   4  13       53.66       42.49      9.65 o 
   6   4  13      209.18      206.96     27.52 o 
   7   4  13       22.46       36.45     19.19 o 
   8   4  13        9.23        1.28     15.23 o 
   9   4  13       71.81       66.11     29.18 o 
  10   4  13       53.57       61.64     19.40 o 
  11   4  13        0.25      -19.59     19.59 o 
   0   5  13      765.41      819.14     32.48 o 
   1   5  13       96.86      107.34     28.08 o 
   2   5  13      669.66      654.47     17.45 o 
   3   5  13       92.74       82.82      6.82 o 
   4   5  13      327.19      346.66     22.02 o 
   5   5  13      103.76      101.65     13.76 o 
   6   5  13       11.94       -3.63     16.79 o 
   7   5  13       53.79       47.37     16.13 o 
   8   5  13        4.09        5.60     16.26 o 
   9   5  13       36.50       50.84     16.38 o 
  10   5  13        8.57       19.81     27.52 o 
  11   5  13        0.40       18.64     24.35 o 
   0   6  13     1434.06     1424.68     41.29 o 
   1   6  13      214.36      232.90     10.97 o 
   2   6  13      121.92      140.55     11.27 o 
   3   6  13       95.36       76.41      7.27 o 
   4   6  13      103.32       92.77     10.82 o 
   5   6  13       19.34       28.65     10.18 o 
   6   6  13       16.29        6.57      9.92 o 
   7   6  13       12.32       24.72     17.50 o 
   8   6  13       48.15       88.00     17.50 o 
   9   6  13       16.39        7.66     16.39 o 
  10   6  13        7.30       14.58     19.48 o 
   0   7  13       16.80       37.43     10.46 o 
   1   7  13      143.01      157.03     11.84 o 
   2   7  13      308.04      325.23     57.53 o 
   3   7  13      147.90      158.13     13.49 o 
   4   7  13       38.78       35.03      9.53 o 
   5   7  13      120.98      121.16     13.21 o 
   6   7  13      208.29      207.45     12.44 o 
   7   7  13       40.77       28.10     12.83 o 
   8   7  13       16.52       12.10     30.28 o 
   9   7  13       49.34       44.27     22.98 o 
  10   7  13       15.11        3.76     18.59 o 
   0   8  13       21.25       28.63      8.81 o 
   1   8  13        0.13       17.55     11.29 o 
   2   8  13      153.46      145.52      9.91 o 
   3   8  13      311.24      295.18     15.69 o 
   4   8  13       39.90       66.66     17.07 o 
   5   8  13        1.06       22.16     33.86 o 
   6   8  13       18.66       38.58     18.62 o 
   7   8  13        3.21        4.84     16.51 o 
   8   8  13        1.39      -17.56     25.38 o 
   9   8  13        2.96       10.42     17.58 o 
   0   9  13      294.96      301.67     22.02 o 
   1   9  13        1.89       12.11     10.83 o 
   2   9  13      108.48       95.34     11.21 o 
   3   9  13       17.69       29.54     14.56 o 
   4   9  13       62.83       82.57     46.79 o 
   5   9  13       67.42       46.79     34.13 o 
   6   9  13       33.19       57.80     32.48 o 
   7   9  13       45.52       91.40     42.11 o 
   8   9  13        3.71       -5.50     25.16 o 
   0  10  13       37.36       37.98     18.72 o 
   1  10  13      101.71       71.98     34.13 o 
   2  10  13       18.35      -18.48     18.48 o 
   3  10  13       41.44       49.54     25.32 o 
   4  10  13        3.57        7.71     25.32 o 
   5  10  13       44.78       56.30     24.52 o 
   6  10  13        9.72       86.08     39.31 o 
   7  10  13        7.96       -0.44     29.23 o 
   0  11  13        0.15       -4.95     22.02 o 
   1  11  13        2.44       -0.41     22.50 o 
   2  11  13       34.13       16.81     23.42 o 
   3  11  13        7.75       -6.06     23.12 o 
   4  11  13       20.56       19.63     22.16 o 
   5  11  13       58.17       13.05     22.91 o 
   6  11  13       85.79      100.02     30.83 o 
   0  12  13       31.18       77.62     37.98 o 
   1  12  13       13.68      -11.27     28.90 o 
   2  12  13       17.23       15.89     25.01 o 
   3  12  13       91.00       86.04     26.42 o 
   4  12  13       22.60       37.50     23.67 o 
   0   0  14       61.63       45.14      9.36 o 
   1   0  14        0.04        6.61      6.06 o 
   2   0  14       16.26       23.12      7.71 o 
   3   0  14      286.44      318.74     17.62 o 
   4   0  14      255.77      272.50     15.41 o 
   5   0  14      225.59      241.12     16.51 o 
   6   0  14      785.05      736.56     38.53 o 
   7   0  14       72.32       45.14     21.47 o 
   8   0  14      106.60      110.10     33.03 o 
   9   0  14       76.06       93.58     24.77 o 
  10   0  14        1.97       21.47     26.97 o 
  11   0  14        0.54       62.21     33.03 o 
   0   1  14      274.98      251.58     15.96 o 
   1   1  14      973.08      950.43     23.50 o 
   2   1  14       64.91       70.50      4.68 o 
   3   1  14      585.50      589.84     14.94 o 
   4   1  14      578.38      566.26     19.82 o 
   5   1  14      282.17      265.81     10.31 o 
   6   1  14      381.22      351.90     16.51 o 
   7   1  14       45.10       56.21     16.08 o 
   8   1  14       54.59       64.83     18.72 o 
   9   1  14        4.81       -5.91     17.24 o 
  10   1  14       25.11       18.81     25.64 o 
  11   1  14        4.54        3.39     21.48 o 
   0   2  14      119.56      151.94     14.31 o 
   1   2  14      221.69      229.43      7.37 o 
   2   2  14      119.84      113.69      6.41 o 
   3   2  14      296.47      286.14      8.32 o 
   4   2  14     1357.05     1348.45     77.62 o 
   5   2  14      219.12      232.65      9.06 o 
   6   2  14      411.56      384.60     21.48 o 
   7   2  14       11.32       23.71     30.83 o 
   8   2  14      154.34      172.12     28.90 o 
   9   2  14       70.33       81.20     23.14 o 
  10   2  14       78.40       56.84     16.62 o 
  11   2  14        9.03       59.12     22.45 o 
   0   3  14      315.39      335.25     15.96 o 
   1   3  14      180.56      167.02     24.22 o 
   2   3  14        9.50        9.64      6.74 o 
   3   3  14       78.52      104.18     14.31 o 
   4   3  14      339.04      311.50     12.26 o 
   5   3  14     1112.82     1137.27     28.12 o 
   6   3  14       55.96       48.68     13.21 o 
   7   3  14        7.67       10.33     17.07 o 
   8   3  14       59.58       70.40     13.49 o 
   9   3  14       72.23      102.32     36.61 o 
  10   3  14       10.32        8.10     16.37 o 
  11   3  14       52.78       76.36     24.64 o 
   0   4  14      117.94      106.25      9.36 o 
   1   4  14      477.23      477.10     19.54 o 
   2   4  14      644.14      642.92     21.47 o 
   3   4  14      322.20      328.00     12.24 o 
   4   4  14      470.03      490.47     20.53 o 
   5   4  14      374.45      358.46     14.59 o 
   6   4  14       56.47       56.29     12.44 o 
   7   4  14      140.96      139.47     19.27 o 
   8   4  14        5.23        6.37     18.44 o 
   9   4  14       21.05       20.89     14.65 o 
  10   4  14       16.70        4.86     22.02 o 
  11   4  14        0.70      -16.66     20.45 o 
   0   5  14       70.64       49.54     12.11 o 
   1   5  14      127.41      128.17      6.94 o 
   2   5  14      123.68      120.54      7.41 o 
   3   5  14      108.34      109.00      7.76 o 
   4   5  14      219.51      215.94     19.54 o 
   5   5  14      691.07      660.17     19.07 o 
   6   5  14       97.75      104.70     12.29 o 
   7   5  14       17.41       31.85     21.74 o 
   8   5  14       77.84      118.70     19.57 o 
   9   5  14        9.37        2.15     16.92 o 
  10   5  14       50.79       22.72     20.85 o 
   0   6  14       52.32       53.40     11.01 o 
   1   6  14       14.34       33.59      7.97 o 
   2   6  14      217.00      237.81     13.88 o 
   3   6  14      360.76      364.22     12.69 o 
   4   6  14      122.53      129.10     10.49 o 
   5   6  14       69.46       66.59     10.97 o 
   6   6  14       27.79       12.08      9.64 o 
   7   6  14       15.49       21.52     13.72 o 
   8   6  14        7.85       17.22     17.18 o 
   9   6  14        7.34       12.30     43.49 o 
  10   6  14       68.39       69.62     18.52 o 
   0   7  14       14.45       14.86     10.46 o 
   1   7  14      105.59      100.89      7.42 o 
   2   7  14      250.57      259.77     13.84 o 
   3   7  14      202.28      206.36     30.28 o 
   4   7  14       20.25        2.75      8.95 o 
   5   7  14      182.74      169.61     14.53 o 
   6   7  14        7.64       -6.57     16.51 o 
   7   7  14       14.44       12.71     11.66 o 
   8   7  14       33.52       53.78     50.65 o 
   9   7  14       14.07       -9.12     18.50 o 
   0   8  14      372.19      400.21     18.72 o 
   1   8  14       11.57       26.21      7.97 o 
   2   8  14      112.54       88.47      9.32 o 
   3   8  14       49.54       67.07     19.54 o 
   4   8  14       91.51      108.37     11.68 o 
   5   8  14       51.41       26.79     18.72 o 
   6   8  14        5.58       19.37     38.53 o 
   7   8  14       16.05       20.76     23.40 o 
   8   8  14       47.20       43.73     17.95 o 
   9   8  14       18.40       20.39     16.90 o 
   0   9  14        0.18       -0.55     11.56 o 
   1   9  14       21.02        3.81     10.27 o 
   2   9  14       62.96       51.38     10.58 o 
   3   9  14       29.68       61.63     41.84 o 
   4   9  14        9.63       28.81     25.39 o 
   5   9  14       44.02       12.72     31.29 o 
   6   9  14       15.97       49.34     33.69 o 
   7   9  14        7.29       51.98     42.66 o 
   8   9  14        2.12       -5.52     24.22 o 
   0  10  14        3.00      -13.21     18.72 o 
   1  10  14        8.00        1.36     18.67 o 
   2  10  14        8.06       31.77     18.50 o 
   3  10  14       10.94      -19.06     19.06 o 
   4  10  14        4.89      -15.94     22.32 o 
   5  10  14       15.42       30.11     40.19 o 
   6  10  14       10.22       15.91     24.23 o 
   7  10  14       13.57      -26.19     26.19 o 
   0  11  14        4.13        0.55     19.82 o 
   1  11  14       10.75       38.35     19.20 o 
   2  11  14       22.35       19.43     17.98 o 
   3  11  14       70.18       82.36     37.71 o 
   4  11  14       14.05      -42.39     49.54 o 
   5  11  14       79.58       96.67     24.73 o 
   0  12  14       16.32      -17.07     42.94 o 
   1  12  14        6.23       15.48     19.36 o 
   2  12  14       10.37        4.95     18.07 o 
   3  12  14       30.17      -11.57     37.71 o 
   1   0  15       15.24       19.27      6.06 o 
   2   0  15        0.13       -6.61      6.61 o 
   3   0  15       43.36       49.54      8.81 o 
   4   0  15      187.76      182.76     13.21 o 
   5   0  15       37.22       25.32     12.11 o 
   6   0  15        9.08        8.81     13.76 o 
   7   0  15       21.63       35.78     13.76 o 
   8   0  15        2.12      -29.73     29.73 o 
   9   0  15        1.07       20.37     33.03 o 
  10   0  15       11.59       26.97     28.08 o 
  11   0  15        3.29      -29.73     44.04 o 
   0   1  15      154.58      144.78     13.21 o 
   1   1  15      145.11      154.67      8.84 o 
   2   1  15      155.85      144.54      6.19 o 
   3   1  15      581.61      563.57     29.73 o 
   4   1  15      341.86      323.20     12.96 o 
   5   1  15      267.88      272.15     11.87 o 
   6   1  15      693.68      684.60     52.85 o 
   7   1  15       57.13       52.58     17.31 o 
   8   1  15      138.99      177.25     17.71 o 
   9   1  15        1.55       -9.80     17.24 o 
  10   1  15       27.09       39.94     25.48 o 
  11   1  15        0.20       -7.77     21.60 o 
   0   2  15       46.54       65.51     10.46 o 
   1   2  15       71.85       92.18     14.04 o 
   2   2  15       47.37       56.87      5.80 o 
   3   2  15       27.51       29.45      3.49 o 
   4   2  15      288.01      282.50     27.25 o 
   5   2  15     1110.70     1093.37     31.44 o 
   6   2  15      422.39      419.30     31.10 o 
   7   2  15       88.72       96.60     32.20 o 
   8   2  15       23.85       31.13     21.03 o 
   9   2  15       78.95       81.89     25.48 o 
  10   2  15        8.80        4.76     20.92 o 
  11   2  15       24.35       57.50     29.86 o 
   0   3  15       39.64       31.93      8.81 o 
   1   3  15      117.54      103.31      7.16 o 
   2   3  15      161.49      161.04      8.54 o 
   3   3  15      206.68      201.53     24.77 o 
   4   3  15       23.05       36.78     10.73 o 
   5   3  15      117.81       91.61     15.14 o 
   6   3  15      136.91      137.25     11.05 o 
   7   3  15       27.61       42.66     20.92 o 
   8   3  15      165.47      187.84     18.38 o 
   9   3  15       29.90       -4.74     43.21 o 
  10   3  15       36.08       23.64     18.41 o 
  11   3  15       36.72       47.32     21.75 o 
   0   4  15       79.75       80.37      8.26 o 
   1   4  15       37.19       31.38     13.49 o 
   2   4  15      245.94      239.25     10.83 o 
   3   4  15      536.47      543.22     44.31 o 
   4   4  15      335.40      334.28     33.03 o 
   5   4  15       80.08       84.76     10.68 o 
   6   4  15      100.70       92.96     14.31 o 
   7   4  15       27.92       32.87     17.62 o 
   8   4  15        1.55        7.94     15.16 o 
   9   4  15       23.04       17.58     17.59 o 
  10   4  15      111.68      129.55     20.24 o 
  11   4  15       34.50       21.03     22.26 o 
   0   5  15      147.80      155.24     16.51 o 
   1   5  15      287.94      299.24     10.99 o 
   2   5  15      249.30      231.86     10.17 o 
   3   5  15      359.69      344.82     12.75 o 
   4   5  15       61.54       59.90      9.25 o 
   5   5  15       83.94       81.51     10.97 o 
   6   5  15       52.74       58.59     11.27 o 
   7   5  15       97.52       79.12     15.57 o 
   8   5  15        6.46      -22.10     29.73 o 
   9   5  15       62.25       54.15     19.42 o 
  10   5  15       55.02       55.60     19.75 o 
   0   6  15       61.96       94.69     12.66 o 
   1   6  15      127.47      110.20      9.25 o 
   2   6  15       77.62       74.35     10.18 o 
   3   6  15        6.08       11.56      7.71 o 
   4   6  15       36.54       39.78     12.66 o 
   5   6  15       18.61       20.61     10.31 o 
   6   6  15       63.97      100.75     13.49 o 
   7   6  15        4.81      -12.40     13.62 o 
   8   6  15       24.29       22.85     14.26 o 
   9   6  15       11.25       18.45     17.32 o 
  10   6  15        0.09        4.70     16.92 o 
   0   7  15       40.06       40.74     11.01 o 
   1   7  15      614.26      581.09     21.47 o 
   2   7  15       29.19       28.03      8.46 o 
   3   7  15      151.35      157.91     11.50 o 
   4   7  15       45.22       72.39     10.49 o 
   5   7  15       20.77       36.58     11.27 o 
   6   7  15      107.90      104.38     14.17 o 
   7   7  15       70.90       67.96     14.25 o 
   8   7  15       28.16       19.67     14.59 o 
   9   7  15        1.28        9.44     15.68 o 
   0   8  15       38.77       12.11     11.01 o 
   1   8  15       29.89       20.85      7.42 o 
   2   8  15       67.84       53.41     10.18 o 
   3   8  15       63.02       52.99     15.41 o 
   4   8  15       40.10       49.87     11.60 o 
   5   8  15       17.81       -4.10     26.15 o 
   6   8  15        5.91       -4.12     14.01 o 
   7   8  15       26.65       -3.49     16.90 o 
   8   8  15       11.40        6.97     18.58 o 
   0   9  15        0.00       19.82     17.62 o 
   1   9  15       70.87       69.53     12.41 o 
   2   9  15        0.15        3.49     13.24 o 
   3   9  15       10.68       21.63     13.29 o 
   4   9  15       49.66       54.32     26.15 o 
   5   9  15        3.30      -11.16     20.77 o 
   6   9  15       14.54       53.21     25.05 o 
   7   9  15       11.57       13.69     24.53 o 
   0  10  15       88.98      109.55     26.97 o 
   1  10  15        2.18      -15.27     15.27 o 
   2  10  15        6.53        2.53     25.60 o 
   3  10  15       26.35       11.29     21.41 o 
   4  10  15        1.13      -13.21     30.28 o 
   5  10  15        7.44       31.25     21.59 o 
   6  10  15       26.43       15.65     27.25 o 
   0  11  15        0.64      -46.24     46.24 o 
   1  11  15        2.17       39.76     23.95 o 
   2  11  15      107.15       72.82     20.76 o 
   3  11  15        7.18       -4.74     32.48 o 
   4  11  15        7.61       31.93     40.19 o 
   5  11  15       35.53       44.65     46.79 o 
   1  12  15        1.62       -4.40     23.67 o 
   2  12  15       43.00       20.83     29.73 o 
   1   0  16      371.94      361.68     21.47 o 
   2   0  16      200.06      208.09     15.41 o 
   3   0  16      185.43      194.88      5.50 o 
   4   0  16        0.00       11.01      9.91 o 
   5   0  16     2829.87     2835.60    116.71 o 
   6   0  16        1.28        2.20     12.66 o 
   7   0  16      163.46      189.92     28.08 o 
   8   0  16      255.78      258.73     40.19 o 
   9   0  16      197.77      258.18     57.25 o 
  10   0  16        2.16       -2.20     26.97 o 
  11   0  16        0.04      -55.05     62.21 o 
   0   1  16      183.42      198.73     17.62 o 
   1   1  16       54.18       56.70      6.06 o 
   2   1  16      195.71      204.87      8.33 o 
   3   1  16      224.36      225.70      8.64 o 
   4   1  16      102.19       95.62     11.56 o 
   5   1  16      376.09      368.39     14.00 o 
   6   1  16      450.82      444.75     19.49 o 
   7   1  16      114.26      108.10     14.81 o 
   8   1  16        1.70       23.48     17.34 o 
   9   1  16       26.40       35.51     23.37 o 
  10   1  16        0.06       -3.36     21.77 o 
  11   1  16       20.24       17.99     53.40 o 
   0   2  16        0.11        2.20      8.26 o 
   1   2  16       50.12       39.81      5.61 o 
   2   2  16      125.75      114.76      7.33 o 
   3   2  16      724.00      680.51     55.60 o 
   4   2  16      330.22      333.10     18.17 o 
   5   2  16      169.14      171.28     13.31 o 
   6   2  16       26.75       10.84     11.85 o 
   7   2  16       19.98       18.82     15.00 o 
   8   2  16      186.63      233.91     26.88 o 
   9   2  16       25.68       24.87     28.30 o 
  10   2  16       14.52       36.37     18.25 o 
  11   2  16       19.83       10.38     27.57 o 
   0   3  16      522.60      538.94     20.92 o 
   1   3  16       33.64       34.63      5.91 o 
   2   3  16      634.86      613.79     16.47 o 
   3   3  16      564.72      567.02     15.75 o 
   4   3  16        4.94        2.54      8.73 o 
   5   3  16       45.53       42.55     13.21 o 
   6   3  16       45.89       35.00     10.57 o 
   7   3  16       70.97       88.58     15.30 o 
   8   3  16       11.74       40.29     15.73 o 
   9   3  16        4.45       -4.81     17.56 o 
  10   3  16        0.45      -33.03     33.03 o 
  11   3  16       13.69       -8.63     22.57 o 
   0   4  16      355.17      322.59     15.41 o 
   1   4  16      230.87      233.96     13.76 o 
   2   4  16      102.46      104.94     10.46 o 
   3   4  16      361.07      367.07     28.35 o 
   4   4  16      137.02      139.91     12.39 o 
   5   4  16      733.14      722.73     22.61 o 
   6   4  16       38.03       41.24     10.97 o 
   7   4  16      147.54      148.34     15.28 o 
   8   4  16       25.63        5.81     14.31 o 
   9   4  16       43.25       36.02     20.20 o 
  10   4  16       18.43       16.49     20.84 o 
   0   5  16       28.75       35.23     13.21 o 
   1   5  16       25.54       27.24      9.91 o 
   2   5  16      522.71      515.28     35.23 o 
   3   5  16       41.42       35.38     10.46 o 
   4   5  16       96.92      119.23     12.29 o 
   5   5  16      312.95      337.00     19.54 o 
   6   5  16       63.44       82.59     14.86 o 
   7   5  16       22.29       32.34     14.20 o 
   8   5  16       46.55       40.88     13.39 o 
   9   5  16       10.78        1.83     16.85 o 
  10   5  16       24.79      -11.34     16.37 o 
   0   6  16       23.87       -2.20     13.21 o 
   1   6  16      541.70      538.71     41.01 o 
   2   6  16        0.07       -6.28     10.73 o 
   3   6  16      964.86      921.12     51.20 o 
   4   6  16       32.84       25.87      8.95 o 
   5   6  16       10.83       12.36     12.66 o 
   6   6  16       13.21       19.70     12.81 o 
   7   6  16       37.19       52.01     14.39 o 
   8   6  16       35.85       42.49     15.12 o 
   9   6  16        0.82        7.84     16.90 o 
   0   7  16       11.24        7.71     11.01 o 
   1   7  16       77.59       73.65     10.49 o 
   2   7  16       38.86       40.52      9.92 o 
   3   7  16       73.27       59.22      7.92 o 
   4   7  16       27.09       15.48     11.99 o 
   5   7  16       35.05       18.98     19.82 o 
   6   7  16       21.29       25.11     24.77 o 
   7   7  16       21.95        8.82     15.17 o 
   8   7  16       19.70       10.78     15.12 o 
   9   7  16       37.04       30.67     18.49 o 
   0   8  16      101.85      113.40     16.51 o 
   1   8  16      124.96      104.50     13.21 o 
   2   8  16        6.90        7.58     16.24 o 
   3   8  16       20.30       25.87     10.51 o 
   4   8  16        2.22       -3.12     13.66 o 
   5   8  16       67.81       85.03     62.76 o 
   6   8  16       61.30       24.39     17.21 o 
   7   8  16       30.90       26.92     18.53 o 
   8   8  16       48.85       34.52     18.10 o 
   0   9  16       54.63       67.71     19.82 o 
   1   9  16       91.75       85.48     21.47 o 
   2   9  16       69.32       68.39     13.33 o 
   3   9  16       13.85       45.46     18.00 o 
   4   9  16       51.62       25.70     19.84 o 
   5   9  16        5.50       -4.71     27.80 o 
   6   9  16       74.22       65.82     30.92 o 
   7   9  16        2.02       15.41     29.73 o 
   0  10  16       20.22       60.55     20.92 o 
   1  10  16       24.70       -5.54     21.16 o 
   2  10  16        1.24       20.01     16.93 o 
   3  10  16       16.28       10.64     24.77 o 
   4  10  16       29.13        3.85     33.58 o 
   5  10  16       11.71        3.57     27.52 o 
   6  10  16        2.45       49.58     39.81 o 
   0  11  16        7.76        6.61     23.67 o 
   1  11  16       16.14       36.17     30.83 o 
   2  11  16        1.59      -17.13     25.10 o 
   3  11  16        1.46      -19.74     19.74 o 
   4  11  16       24.92       23.01     22.90 o 
   0  12  16        4.34       53.95     53.40 o 
   1  12  16       42.18       14.31     52.85 o 
   1   0  17        1.67        8.81      9.91 o 
   2   0  17       22.00       20.92      9.36 o 
   3   0  17     1509.20     1527.07     33.58 o 
   4   0  17     1257.21     1228.71     48.44 o 
   5   0  17      349.98      366.63     23.12 o 
   6   0  17      250.10      237.26     20.37 o 
   7   0  17       15.28      -10.46     39.09 o 
   8   0  17        7.99       16.51     46.24 o 
   9   0  17        0.01      107.35     56.70 o 
  10   0  17      113.96       58.90     62.21 o 
  11   0  17        0.41      -28.63     33.58 o 
   0   1  17        2.40       25.87     12.11 o 
   1   1  17       40.73       46.24      7.71 o 
   2   1  17        1.39        2.32      4.81 o 
   3   1  17     1597.71     1593.61     39.05 o 
   4   1  17      404.22      409.75     15.90 o 
   5   1  17      273.92      275.18     13.81 o 
   6   1  17       65.34       74.40     13.81 o 
   7   1  17      153.43      174.07     33.86 o 
   8   1  17       18.21        3.47     23.95 o 
   9   1  17        7.37       19.32     25.64 o 
  10   1  17        1.67        4.66     25.74 o 
  11   1  17       14.85       31.37     63.58 o 
   1   2  17      370.67      339.98     20.92 o 
   2   2  17      412.00      367.02     36.88 o 
   3   2  17      244.53      235.25     16.79 o 
   4   2  17      539.36      507.65     33.30 o 
   5   2  17      270.17      250.76     20.09 o 
   6   2  17      173.58      159.01     16.92 o 
   7   2  17       54.99       41.86     19.54 o 
   8   2  17      101.61      125.76     18.41 o 
   9   2  17        1.25       -9.02     27.80 o 
  10   2  17       43.65       55.28     23.57 o 
  11   2  17       16.33      -14.02     27.80 o 
   0   3  17     1240.74     1190.72     41.29 o 
   1   3  17      107.53       95.08      8.99 o 
   2   3  17      311.65      291.03     10.57 o 
   3   3  17      417.30      433.74     13.65 o 
   4   3  17       42.25       58.64     11.09 o 
   5   3  17       25.46       32.36     14.15 o 
   6   3  17      137.62      125.05     15.57 o 
   7   3  17      219.27      247.05     19.27 o 
   8   3  17        6.41        9.96     12.69 o 
   9   3  17       39.65       40.26     16.25 o 
  10   3  17        5.20       -0.70     22.33 o 
   0   4  17      126.83      113.40     13.76 o 
   1   4  17      373.46      346.62     12.41 o 
   2   4  17      674.01      633.02     19.24 o 
   3   4  17      206.77      173.82     10.18 o 
   4   4  17      213.32      235.28     14.36 o 
   5   4  17      159.62      142.02     17.52 o 
   6   4  17       33.56       39.77     11.83 o 
   7   4  17        5.02       27.15     14.98 o 
   8   4  17       20.46       46.11     17.58 o 
   9   4  17       26.07       -2.30     16.51 o 
  10   4  17       33.37       10.70     18.91 o 
   0   5  17       79.04       25.87     13.21 o 
   1   5  17      165.40      165.80     13.49 o 
   2   5  17      220.54      214.30     14.04 o 
   3   5  17       13.02        9.65     15.69 o 
   4   5  17       87.51      105.24     13.78 o 
   5   5  17       16.19       42.29     11.87 o 
   6   5  17      121.69      141.43     22.30 o 
   7   5  17       22.40       42.82     15.73 o 
   8   5  17       65.64       76.94     15.17 o 
   9   5  17       17.97       12.75     55.88 o 
  10   5  17       29.50       44.95     18.73 o 
   0   6  17        0.01       13.76      9.91 o 
   1   6  17      295.11      280.09     14.31 o 
   2   6  17       92.50       96.61     11.56 o 
   3   6  17       11.61        7.73      8.73 o 
   4   6  17       45.44       53.82     10.97 o 
   5   6  17       40.57       39.29     11.11 o 
   6   6  17      130.84      140.84     14.73 o 
   7   6  17       35.19       17.84     13.59 o 
   8   6  17       10.24       29.40     15.75 o 
   9   6  17       21.12       -3.03     16.68 o 
   0   7  17       20.12       33.03     13.21 o 
   1   7  17       96.22       86.31      8.75 o 
   2   7  17       12.13       16.00      8.85 o 
   3   7  17       20.89        3.78     12.36 o 
   4   7  17       16.56       10.55     12.94 o 
   5   7  17       65.12       61.31     11.48 o 
   6   7  17        1.99       15.14     13.62 o 
   7   7  17        8.19       -3.30     13.89 o 
   8   7  17        3.85       20.09     16.72 o 
   9   7  17        5.41       -9.91     22.02 o 
   0   8  17       36.90       58.35     16.51 o 
   1   8  17       36.73       45.21     14.65 o 
   2   8  17       53.62       67.86     14.34 o 
   3   8  17      186.80      155.22     30.00 o 
   4   8  17       14.84       15.38     22.02 o 
   5   8  17       29.80       39.96     15.90 o 
   6   8  17       10.93       15.34     22.85 o 
   7   8  17       23.40       17.66     16.15 o 
   8   8  17        1.31      -16.80     16.80 o 
   0   9  17       13.64       30.28     19.27 o 
   1   9  17       47.14       46.87     28.35 o 
   2   9  17      129.41      105.48     17.68 o 
   3   9  17       45.54       48.44     60.83 o 
   4   9  17       37.75       45.26     23.43 o 
   5   9  17       22.12       26.25     28.20 o 
   6   9  17        0.88        6.06     44.04 o 
   7   9  17      123.16       85.11     55.05 o 
   0  10  17        3.24        3.30     20.37 o 
   1  10  17        2.85      -10.35     21.09 o 
   2  10  17       83.19       68.30     26.15 o 
   3  10  17       23.53       -3.72     28.17 o 
   4  10  17        2.86       14.20     24.26 o 
   5  10  17       81.65       61.08     26.30 o 
   0  11  17        0.28      -10.46     24.22 o 
   1  11  17       25.64       18.53     17.05 o 
   2  11  17       57.60       59.03     24.60 o 
   3  11  17        3.30       11.01     28.63 o 
   1   0  18       95.24       91.93     14.31 o 
   2   0  18      667.94      682.06     27.52 o 
   3   0  18       44.41       37.98     11.56 o 
   4   0  18       30.73       17.62     13.21 o 
   5   0  18      283.59      278.55     19.27 o 
   6   0  18       58.75       46.79     40.74 o 
   7   0  18      184.42      233.41     37.98 o 
   8   0  18       96.84       82.57     28.63 o 
   9   0  18        0.98      -32.48     32.48 o 
  10   0  18       25.11       18.72     60.55 o 
   1   1  18      311.61      308.28     17.62 o 
   2   1  18       86.68       84.14      7.95 o 
   3   1  18       76.15       73.83      8.33 o 
   4   1  18      129.61      121.40     18.99 o 
   5   1  18      502.23      637.11     39.36 o 
   6   1  18      218.42      220.11     28.63 o 
   7   1  18       18.72      -19.48     30.28 o 
   8   1  18       19.36       -9.14     25.76 o 
   9   1  18       65.17       94.66     32.39 o 
  10   1  18        2.60       17.16     29.00 o 
   0   2  18        8.09        4.95      7.16 o 
   1   2  18       56.02       58.35      8.81 o 
   2   2  18      542.99      569.38     20.60 o 
   3   2  18       13.67        9.12     10.59 o 
   4   2  18      413.38      403.36     26.97 o 
   5   2  18      148.93      149.91     13.79 o 
   6   2  18      104.63       64.87     14.18 o 
   7   2  18       47.55       49.83     12.89 o 
   8   2  18        3.46        4.98     15.68 o 
   9   2  18        0.47      -24.22     24.22 o 
  10   2  18       45.39       73.14     25.32 o 
   0   3  18       89.75       88.63     12.66 o 
   1   3  18        8.28       -3.25      9.36 o 
   2   3  18      454.93      471.56     35.78 o 
   3   3  18      154.57      175.10     16.24 o 
   4   3  18      284.56      267.43     32.48 o 
   5   3  18      107.27      114.37     36.88 o 
   6   3  18       71.70       86.39     14.92 o 
   7   3  18        3.01       11.73     14.04 o 
   8   3  18       97.57       87.45     20.64 o 
   9   3  18       30.43       37.34     24.22 o 
  10   3  18       20.18       11.65     19.59 o 
   0   4  18      719.67      743.72     34.68 o 
   1   4  18      347.31      343.22     13.61 o 
   2   4  18      283.24      265.38     13.49 o 
   3   4  18       30.71       30.30      9.39 o 
   4   4  18       59.59       42.49     26.70 o 
   5   4  18      121.66      117.68     14.59 o 
   6   4  18       26.64       38.26     12.85 o 
   7   4  18      122.05      113.00     21.19 o 
   8   4  18       14.20       16.22     16.46 o 
   9   4  18       44.25       61.12     19.42 o 
  10   4  18       32.13       11.13     47.07 o 
   0   5  18       26.46       16.51     10.46 o 
   1   5  18      320.11      304.44     13.87 o 
   2   5  18      117.31      132.48     17.07 o 
   3   5  18      205.79      203.64     13.89 o 
   4   5  18      129.57      148.07     16.24 o 
   5   5  18       43.22       60.82     20.09 o 
   6   5  18        3.27       11.46     14.36 o 
   7   5  18       27.56       22.41     14.15 o 
   8   5  18        0.28       11.44     14.13 o 
   9   5  18        8.81       31.17     16.49 o 
   0   6  18       13.20        7.16     10.46 o 
   1   6  18       47.67       62.49      8.75 o 
   2   6  18      115.20      100.34     11.09 o 
   3   6  18      140.64      107.25     12.65 o 
   4   6  18       18.84       27.28     10.32 o 
   5   6  18       99.57      125.82     14.26 o 
   6   6  18        4.35       -0.52     12.38 o 
   7   6  18        1.94       -5.40     16.24 o 
   8   6  18       11.55        9.80     15.73 o 
   9   6  18       34.96       41.85     17.95 o 
   0   7  18       26.59       13.76     13.21 o 
   1   7  18       71.39       85.34     10.10 o 
   2   7  18       74.09       80.09     19.54 o 
   3   7  18      109.55      135.09     12.77 o 
   4   7  18      154.21      171.31     16.62 o 
   5   7  18      136.18      165.69     14.98 o 
   6   7  18       26.81       25.38     13.33 o 
   7   7  18       28.08       34.70     15.12 o 
   8   7  18        5.75       14.04     20.64 o 
   0   8  18      100.30       79.27     14.86 o 
   1   8  18       46.30       34.89     11.40 o 
   2   8  18      118.92      136.86     18.64 o 
   3   8  18        1.43       11.08     14.20 o 
   4   8  18        4.60      -10.44     27.80 o 
   5   8  18       23.89       -8.26     15.21 o 
   6   8  18       29.87       28.74     17.63 o 
   7   8  18       40.41       63.64     19.12 o 
   0   9  18       68.73      111.75     27.52 o 
   1   9  18       13.05      -18.20     18.20 o 
   2   9  18       81.79       83.05     21.14 o 
   3   9  18       31.25       68.98     23.51 o 
   4   9  18       55.52       55.67     31.93 o 
   5   9  18       80.40       53.36     28.40 o 
   6   9  18        2.72      -42.39     42.39 o 
   0  10  18       43.99       67.71     24.22 o 
   1  10  18        2.45        8.15     27.80 o 
   2  10  18       36.08       67.71     27.52 o 
   3  10  18        7.75       57.96     26.80 o 
   4  10  18       67.87       74.33     27.25 o 
   5  10  18        6.68      -11.86     37.31 o 
   0  11  18        2.49      -19.27     24.22 o 
   1  11  18        8.81        4.23     22.91 o 
   2  11  18        2.09        8.90     22.61 o 
   3  11  18        3.57       36.88     39.64 o 
   2   0  19        6.05       -7.16      9.36 o 
   3   0  19      100.32       91.93     11.01 o 
   4   0  19        2.66       -5.50      9.91 o 
   5   0  19       50.90       55.05     27.52 o 
   6   0  19       35.40       -5.50     29.18 o 
   7   0  19       19.55       19.27     30.28 o 
   8   0  19        1.79      -13.76     49.54 o 
   9   0  19       27.40       56.70     27.52 o 
  10   0  19       21.18       -3.30     30.28 o 
   0   1  19      171.19      144.78     15.41 o 
   1   1  19       80.39       78.17     11.01 o 
   2   1  19      792.79      777.46     30.41 o 
   3   1  19       27.41       27.34     12.60 o 
   4   1  19      349.04      332.04     21.24 o 
   5   1  19      106.15      122.74     15.92 o 
   6   1  19       21.01       77.61     20.84 o 
   7   1  19      102.86       96.41     30.55 o 
   8   1  19       17.61        0.40     31.52 o 
   9   1  19       33.81       66.75     21.97 o 
  10   1  19        6.11       17.80     31.12 o 
   0   2  19      134.91      134.87     12.66 o 
   1   2  19      121.63      115.60     11.56 o 
   2   2  19      129.43      118.36      9.36 o 
   3   2  19        5.80       22.48     22.85 o 
   4   2  19       17.51        8.47     11.83 o 
   5   2  19      266.88      273.68     41.84 o 
   6   2  19       27.31       21.21     11.58 o 
   7   2  19       20.90       36.84     24.64 o 
   8   2  19        4.39       22.74     21.48 o 
   9   2  19        3.03       18.59     20.08 o 
  10   2  19        5.76      -15.40     18.32 o 
   0   3  19        6.60       -4.95      8.81 o 
   1   3  19      109.23       98.11     15.96 o 
   2   3  19      110.52      100.12     21.74 o 
   3   3  19       73.67       71.12     10.12 o 
   4   3  19       94.18       91.14     14.00 o 
   5   3  19        5.05        2.48     12.85 o 
   6   3  19      277.06      279.54     18.52 o 
   7   3  19       65.27       70.11     40.19 o 
   8   3  19       26.69       11.79     23.12 o 
   9   3  19       44.25       26.42     23.12 o 
  10   3  19       50.32       32.41     18.41 o 
   0   4  19       47.31       33.58     12.66 o 
   1   4  19      394.05      399.52     15.73 o 
   2   4  19       20.04       11.84      6.72 o 
   3   4  19      252.68      211.57     13.95 o 
   4   4  19       57.51       84.72     13.54 o 
   5   4  19        6.93        6.92     12.22 o 
   6   4  19       23.21       45.94     15.48 o 
   7   4  19       73.04       78.73     13.81 o 
   8   4  19       12.88       15.50     17.72 o 
   9   4  19        2.58       36.15     18.22 o 
   0   5  19      192.66      185.52     15.41 o 
   1   5  19       29.25       38.58      9.92 o 
   2   5  19      344.86      370.53     24.22 o 
   3   5  19       76.04       71.43      9.92 o 
   4   5  19       33.53       51.64     13.21 o 
   5   5  19       18.92        8.23     23.12 o 
   6   5  19       17.28       -0.67     12.61 o 
   7   5  19       85.46       71.01     16.13 o 
   8   5  19       24.37       -3.78     17.11 o 
   9   5  19       17.54       21.55     20.60 o 
   0   6  19      302.61      324.24     21.47 o 
   1   6  19      273.62      275.88     14.81 o 
   2   6  19      159.87      182.03     16.53 o 
   3   6  19       14.50       18.46     10.68 o 
   4   6  19       27.86       39.61     11.09 o 
   5   6  19        3.93        9.08     12.61 o 
   6   6  19        1.10       -0.36     15.96 o 
   7   6  19       19.08       34.89     20.64 o 
   8   6  19       20.87       28.35     19.51 o 
   0   7  19       95.54       86.98     20.37 o 
   1   7  19        7.55       10.75     10.45 o 
   2   7  19       65.55       85.00     19.27 o 
   3   7  19        0.53       16.94     13.22 o 
   4   7  19       36.81       41.90     15.14 o 
   5   7  19       12.28       12.19     22.57 o 
   6   7  19       24.14       15.17     14.59 o 
   7   7  19       31.60       25.99     16.15 o 
   8   7  19       33.33       30.31     17.33 o 
   0   8  19       96.82      100.74     20.37 o 
   1   8  19       15.70       28.22     10.88 o 
   2   8  19       84.83       96.61     17.59 o 
   3   8  19       99.08      105.89     14.65 o 
   4   8  19       17.15       25.08     19.82 o 
   5   8  19        6.86      -12.81     17.56 o 
   6   8  19        5.90       32.24     19.42 o 
   7   8  19       10.49        8.37     17.95 o 
   0   9  19        4.78        2.75     23.12 o 
   1   9  19        1.64       34.26     24.73 o 
   2   9  19       64.44       76.66     21.69 o 
   3   9  19        3.11       17.09     40.19 o 
   4   9  19        5.23        2.62     41.29 o 
   5   9  19       19.56        8.96     48.99 o 
   6   9  19        1.79       13.27     26.01 o 
   0  10  19        6.17      -17.07     24.77 o 
   1  10  19        4.05       -2.20     27.52 o 
   2  10  19       23.29       29.18     25.87 o 
   3  10  19       21.29       31.42     24.64 o 
   4  10  19        3.89       25.41     25.32 o 
   0  11  19       10.01       -3.30     34.13 o 
   1  11  19        9.42       25.19     23.11 o 
   2   0  20      229.17      231.21     18.17 o 
   3   0  20        1.35       13.21     11.56 o 
   4   0  20      499.25      516.36     25.87 o 
   5   0  20      101.49       18.72     38.53 o 
   6   0  20       46.98       75.97     30.83 o 
   7   0  20        3.75      -25.32     42.94 o 
   8   0  20        9.45       -2.75     31.38 o 
   9   0  20       30.32       35.78     39.09 o 
  10   0  20       46.36       65.51     39.09 o 
   1   1  20      879.05      826.84     39.64 o 
   2   1  20      131.63      134.50     10.35 o 
   3   1  20       33.25       35.60     12.41 o 
   4   1  20       25.77       44.56     12.15 o 
   5   1  20       30.19       62.28     22.02 o 
   6   1  20       73.46       89.29     18.72 o 
   7   1  20       77.69       91.18     19.12 o 
   8   1  20       13.94       10.27     37.43 o 
   9   1  20       12.71       20.23     20.98 o 
  10   1  20        3.13       20.94     22.93 o 
   0   2  20        2.40       18.72      9.36 o 
   1   2  20      439.30      481.11     18.59 o 
   2   2  20       90.60       83.48      8.93 o 
   3   2  20       44.77       47.34     11.56 o 
   4   2  20       14.94        7.59     12.35 o 
   5   2  20       53.48       60.57     12.48 o 
   6   2  20       26.78       19.56     21.19 o 
   7   2  20       31.77       67.28     33.86 o 
   8   2  20        3.74      -18.55     24.00 o 
   9   2  20       23.12       14.74     18.13 o 
  10   2  20       18.93       20.90     17.62 o 
   0   3  20       15.76        6.06      8.81 o 
   1   3  20      502.87      465.86     15.98 o 
   2   3  20      248.76      271.27     14.41 o 
   3   3  20       98.18       94.55     34.68 o 
   4   3  20       29.60       32.59     12.66 o 
   5   3  20      124.97      137.70     20.37 o 
   6   3  20       45.81       61.14     14.31 o 
   7   3  20      100.55      102.12     16.92 o 
   8   3  20       70.84       29.64     16.34 o 
   9   3  20        4.38        6.65     20.06 o 
   0   4  20        0.82       13.21     11.56 o 
   1   4  20       29.45       14.55     13.76 o 
   2   4  20       72.08       98.69     14.04 o 
   3   4  20      163.68      186.10     32.20 o 
   4   4  20       18.46       22.83     10.88 o 
   5   4  20       15.20       32.50     12.43 o 
   6   4  20        0.01       34.27     14.89 o 
   7   4  20       48.84       91.73     16.29 o 
   8   4  20        8.43        0.09     18.91 o 
   9   4  20       84.84       94.48     21.54 o 
   0   5  20      168.67      176.16     16.51 o 
   1   5  20       30.35       24.55      9.88 o 
   2   5  20       63.23       57.72     10.18 o 
   3   5  20      144.67      141.26     14.01 o 
   4   5  20       22.26       38.36     11.44 o 
   5   5  20        5.23       -7.88     13.36 o 
   6   5  20       11.17       11.07     14.04 o 
   7   5  20       12.25       17.96     16.77 o 
   8   5  20       55.52       54.60     23.40 o 
   9   5  20       15.19       14.35     18.13 o 
   0   6  20       47.97       47.34     16.51 o 
   1   6  20      166.64      164.83     14.13 o 
   2   6  20      151.58      147.00     14.86 o 
   3   6  20       54.24       39.54     10.42 o 
   4   6  20       25.26       22.55     13.47 o 
   5   6  20        0.81        0.50     12.83 o 
   6   6  20        4.85       16.76     12.04 o 
   7   6  20       35.20       52.92     17.34 o 
   8   6  20        3.06        4.67     17.72 o 
   0   7  20       10.29       -8.26     13.76 o 
   1   7  20       29.11       60.02     12.07 o 
   2   7  20      183.24      197.39     15.20 o 
   3   7  20        7.36        9.53     17.16 o 
   4   7  20       43.88       46.79     16.51 o 
   5   7  20       85.94       86.93     37.71 o 
   6   7  20       21.78       38.53     22.02 o 
   7   7  20       41.79       53.34     16.77 o 
   0   8  20       20.56       33.03     21.47 o 
   1   8  20       75.09       41.07     14.86 o 
   2   8  20      171.36      227.10     35.23 o 
   3   8  20       21.09       33.18     15.16 o 
   4   8  20       31.57        7.86     16.27 o 
   5   8  20       21.86       10.49     22.22 o 
   6   8  20        4.53        8.15     17.63 o 
   0   9  20        7.60      -13.21     41.29 o 
   1   9  20        9.15       10.46     30.28 o 
   2   9  20       17.52       14.00     33.86 o 
   3   9  20       11.80       25.44     36.33 o 
   4   9  20       88.02       63.71     30.54 o 
   5   9  20        6.61       18.37     42.94 o 
   0  10  20       40.68       33.58     60.55 o 
   1  10  20       25.83       13.21     31.38 o 
   2  10  20       15.75       46.77     23.52 o 
   3  10  20       42.68       14.24     26.40 o 
   2   0  21       35.86       73.77     18.17 o 
   3   0  21       51.10       37.98     11.56 o 
   4   0  21        0.01       -9.91     19.82 o 
   5   0  21      127.22      131.57     25.87 o 
   6   0  21        3.23       84.23     46.24 o 
   7   0  21       34.27       14.31     28.08 o 
   8   0  21       28.23       63.86     30.28 o 
   9   0  21       14.81       25.32     31.38 o 
   1   1  21      115.37      100.74     12.66 o 
   2   1  21      155.74      179.62     16.58 o 
   3   1  21      247.70      227.30     16.13 o 
   4   1  21        1.75       27.37     13.69 o 
   5   1  21      324.19      270.81     27.46 o 
   6   1  21       15.38        2.08     19.42 o 
   7   1  21       57.01       51.90     21.63 o 
   8   1  21       10.69       19.26     19.71 o 
   9   1  21       39.82       65.26     26.95 o 
   0   2  21      368.56      352.87     18.17 o 
   1   2  21       85.13       70.99      9.25 o 
   2   2  21       25.10       28.23     10.57 o 
   3   2  21       18.05        2.20     10.78 o 
   4   2  21       85.68       93.35     13.76 o 
   5   2  21       68.76       80.61     14.36 o 
   6   2  21       62.93       60.27     16.29 o 
   7   2  21       38.11       52.46     23.40 o 
   8   2  21       53.24       61.24     38.53 o 
   9   2  21        0.61       -6.52     18.02 o 
   0   3  21      130.45      138.17     17.62 o 
   1   3  21      272.60      248.24     26.70 o 
   2   3  21      233.43      239.32     14.86 o 
   3   3  21       23.51       24.24     16.79 o 
   4   3  21       30.47        1.32     11.66 o 
   5   3  21       20.23       19.92     13.04 o 
   6   3  21       96.85      112.43     15.68 o 
   7   3  21       44.15       24.79     17.91 o 
   8   3  21       41.01       70.60     18.90 o 
   9   3  21       32.24       10.24     19.64 o 
   0   4  21        1.23       11.56     11.01 o 
   1   4  21       73.77      101.38     10.79 o 
   2   4  21       70.70       59.52      9.65 o 
   3   4  21       72.87       66.59     11.09 o 
   4   4  21        9.80       -8.04     11.64 o 
   5   4  21       10.74       41.53     13.76 o 
   6   4  21       93.93      125.24     14.79 o 
   7   4  21       20.88       29.85     15.28 o 
   8   4  21       74.86       82.85     18.65 o 
   9   4  21        4.72       -0.43     20.92 o 
   0   5  21       12.24       18.17     15.96 o 
   1   5  21       26.88       40.88     11.66 o 
   2   5  21       44.24       30.20      9.25 o 
   3   5  21       19.58        7.89     12.04 o 
   4   5  21       44.81       45.72     12.83 o 
   5   5  21       45.49       55.32     13.62 o 
   6   5  21       56.95       64.28     14.94 o 
   7   5  21       27.74       27.69     17.71 o 
   8   5  21       35.23       93.92     20.92 o 
   0   6  21       12.93        8.26     14.86 o 
   1   6  21       22.97       46.06     13.49 o 
   2   6  21       65.26       96.47     25.32 o 
   3   6  21        0.64       40.68     21.74 o 
   4   6  21        1.15       -6.68     11.27 o 
   5   6  21        6.33       21.98     15.59 o 
   6   6  21       18.19       18.89     14.56 o 
   7   6  21       16.10        8.26     18.30 o 
   8   6  21       61.40       53.85     31.93 o 
   0   7  21        0.17       12.66     15.96 o 
   1   7  21       46.08       34.97     10.67 o 
   2   7  21        5.69       13.49     11.49 o 
   3   7  21      112.92       86.41     22.02 o 
   4   7  21        2.66       19.91     17.40 o 
   5   7  21       13.91       -3.91     13.49 o 
   6   7  21       37.61       45.65     21.19 o 
   7   7  21       36.07       38.26     29.73 o 
   0   8  21       60.23       47.34     17.62 o 
   1   8  21       80.14       88.54     15.51 o 
   2   8  21       20.65       36.48     14.95 o 
   3   8  21       12.54       20.04     15.44 o 
   4   8  21       19.74       32.11     16.53 o 
   5   8  21       61.63       66.45     18.64 o 
   6   8  21       44.41       31.98     17.69 o 
   1   9  21       63.04       28.63     33.03 o 
   2   9  21       61.30       47.32     24.19 o 
   3   9  21        9.87        5.55     60.83 o 
   4   9  21       23.61       22.47     26.66 o 
   0  10  21       25.05       78.72     60.00 o 
   1  10  21       36.30       84.41     25.22 o 
   2  10  21       46.05       55.47     23.52 o 
   2   0  22       13.92       29.73     25.87 o 
   3   0  22      200.37      218.00     24.77 o 
   4   0  22      178.15      117.26     22.02 o 
   5   0  22       13.21        7.16     28.08 o 
   6   0  22        6.15      -12.66     24.77 o 
   7   0  22        0.01       45.69     24.22 o 
   8   0  22        2.72       20.92     33.03 o 
   9   0  22        6.81       -1.10     33.03 o 
   0   1  22       62.01       45.14     18.17 o 
   1   1  22       13.48       12.11      8.26 o 
   2   1  22      251.26      291.76     23.67 o 
   3   1  22       25.04       55.43     13.21 o 
   4   1  22       46.14       45.19     20.37 o 
   5   1  22        2.74        6.39     15.96 o 
   6   1  22       50.13       65.48     22.08 o 
   7   1  22        4.73       57.20     23.80 o 
   8   1  22        3.66      -16.06     23.14 o 
   9   1  22       22.45       22.85     53.95 o 
   0   2  22        6.97       19.27     17.62 o 
   1   2  22      263.17      253.32     19.30 o 
   2   2  22       75.72       62.88     17.07 o 
   3   2  22       55.04       43.13     18.72 o 
   4   2  22      165.45      157.32     16.24 o 
   5   2  22       20.90        9.74     24.77 o 
   6   2  22        3.34      -14.35     18.67 o 
   7   2  22        3.06      -19.46     19.46 o 
   8   2  22       73.21       86.85     18.12 o 
   9   2  22        3.43        4.20     35.78 o 
   0   3  22       41.01       38.53     11.56 o 
   1   3  22      120.71      137.78     14.65 o 
   2   3  22       55.75       77.73     11.11 o 
   3   3  22       44.92       40.85     11.37 o 
   4   3  22       33.11       18.24     12.39 o 
   5   3  22        3.84      -12.05     12.05 o 
   6   3  22       10.10        5.64     16.08 o 
   7   3  22       22.58       13.93     20.92 o 
   8   3  22       52.25       64.75     21.54 o 
   0   4  22        1.61        8.81     10.46 o 
   1   4  22       59.75       70.34     15.72 o 
   2   4  22       14.18       11.33     10.68 o 
   3   4  22        8.27       11.02     11.36 o 
   4   4  22       32.35       51.58     13.62 o 
   5   4  22       77.08       68.33     18.72 o 
   6   4  22       39.02       16.26     16.62 o 
   7   4  22        1.28       -9.44     23.67 o 
   8   4  22       87.95      126.36     27.25 o 
   0   5  22        0.23       25.32     15.41 o 
   1   5  22      175.64      196.34     28.35 o 
   2   5  22       21.80       -2.13     10.79 o 
   3   5  22        2.01       -4.82     10.42 o 
   4   5  22        6.32       27.81     14.42 o 
   5   5  22       47.38       26.47     28.08 o 
   6   5  22       57.07       67.25     15.68 o 
   7   5  22       35.03       41.66     19.65 o 
   8   5  22        3.07       14.13     20.14 o 
   0   6  22        3.59      -32.48     32.48 o 
   1   6  22       41.32       48.70     14.04 o 
   2   6  22        3.10        6.22     13.17 o 
   3   6  22       57.58       62.56     14.13 o 
   4   6  22       63.71       61.17     15.28 o 
   5   6  22       23.42       43.44     14.00 o 
   6   6  22       14.43       21.31     14.59 o 
   7   6  22       10.88       -8.79     14.56 o 
   0   7  22       48.97      109.00     34.68 o 
   1   7  22       15.80       16.40     11.91 o 
   2   7  22      131.14      150.83     16.29 o 
   3   7  22        3.82      -12.69     12.69 o 
   4   7  22       72.59       67.14     17.45 o 
   5   7  22       44.96       55.76     15.90 o 
   6   7  22       54.68       46.28     17.50 o 
   0   8  22        6.40       -3.85     20.92 o 
   1   8  22       86.88       60.63     21.19 o 
   2   8  22        2.43       14.45     23.40 o 
   3   8  22      130.20      127.31     41.29 o 
   4   8  22       67.05       58.80     37.71 o 
   5   8  22       34.51      -14.96     18.02 o 
   0   9  22       19.31        5.50     40.74 o 
   1   9  22        0.08      -31.74     31.74 o 
   2   9  22      168.43      145.96     27.74 o 
   3   9  22        3.68       -1.68     29.73 o 
   1   0  23      148.81      140.93     22.02 o 
   2   0  23        4.25      -13.21     25.32 o 
   3   0  23        1.62       14.31     37.43 o 
   4   0  23       67.05       55.60     23.67 o 
   5   0  23        3.91      -19.82     19.82 o 
   6   0  23       21.87       17.07     34.13 o 
   7   0  23       38.01       30.83     36.88 o 
   8   0  23        2.72       26.97     33.03 o 
   0   1  23        8.14        2.20     14.31 o 
   1   1  23        5.59       58.90     34.68 o 
   2   1  23       16.97        9.36     13.76 o 
   3   1  23       28.45       26.94     18.17 o 
   4   1  23        2.30        3.15     15.51 o 
   5   1  23       42.10       17.21     20.61 o 
   6   1  23        1.41      -13.04     24.22 o 
   7   1  23       27.14        3.30     24.22 o 
   8   1  23       10.47        2.24     23.82 o 
   0   2  23        2.06       39.09     19.82 o 
   1   2  23       64.34       63.05     14.00 o 
   2   2  23       18.07       26.25     11.24 o 
   3   2  23       20.41       27.85     34.41 o 
   4   2  23       67.42       61.71     12.07 o 
   5   2  23      176.03      226.19     22.61 o 
   6   2  23       16.62       24.22     30.83 o 
   7   2  23       50.58       35.12     16.38 o 
   8   2  23       61.59       69.78     30.00 o 
   0   3  23       60.78       69.91     13.21 o 
   1   3  23       82.96       98.32     34.41 o 
   2   3  23       34.22       37.64     12.26 o 
   3   3  23       23.24        4.40     11.36 o 
   4   3  23        3.29      -13.76     13.76 o 
   5   3  23       49.53       20.58     13.22 o 
   6   3  23       21.73        4.02     16.25 o 
   7   3  23       37.88       34.86     16.29 o 
   8   3  23       20.71       31.63     19.65 o 
   0   4  23        8.80        9.91     18.17 o 
   1   4  23       83.99       84.62     13.92 o 
   2   4  23       37.36       55.09     12.44 o 
   3   4  23       27.63       31.93     15.57 o 
   4   4  23        6.67      -11.60     11.60 o 
   5   4  23       25.40       27.41     14.56 o 
   6   4  23        2.48       30.39     16.25 o 
   7   4  23       49.65       60.60     19.28 o 
   8   4  23       63.42       17.36     23.67 o 
   0   5  23       59.45       17.07     19.82 o 
   1   5  23       88.79       85.09     12.17 o 
   2   5  23       33.86       30.65     12.94 o 
   3   5  23        6.21       13.49     11.68 o 
   4   5  23       89.30       71.24     17.40 o 
   5   5  23       22.21       23.66     21.40 o 
   6   5  23        1.12       17.91     16.51 o 
   7   5  23       89.75      126.44     25.10 o 
   0   6  23        8.94       29.18     15.96 o 
   1   6  23       22.48       19.58     11.89 o 
   2   6  23       15.58       10.18     12.65 o 
   3   6  23       32.37        9.61     13.32 o 
   4   6  23        1.90        3.74     38.81 o 
   5   6  23      146.91      145.17     18.25 o 
   6   6  23       13.90        1.65     16.68 o 
   0   7  23        0.00       -7.16     15.96 o 
   1   7  23       16.29       20.48     13.72 o 
   2   7  23        0.99        5.29     10.66 o 
   3   7  23       20.04        0.02     14.76 o 
   4   7  23       17.54        2.79     14.00 o 
   5   7  23        3.00       19.77     22.88 o 
   6   7  23       27.99       24.55     23.50 o 
   0   8  23       18.68       -4.95     26.97 o 
   1   8  23      135.29      141.46     27.09 o 
   2   8  23        3.40       -6.28     22.30 o 
   3   8  23       55.94       28.99     19.28 o 
   4   8  23        6.52       13.74     23.14 o 
   0   9  23       16.75       -1.65     40.19 o 
   1   9  23       17.46       81.74     33.78 o 
   2   9  23       16.08       27.22     26.17 o 
   0   0  24       38.71      110.10     44.04 o 
   1   0  24       11.02       -7.16     25.87 o 
   2   0  24        3.35       39.09     27.52 o 
   3   0  24        0.25       -8.26     28.63 o 
   4   0  24        3.66      -24.77     24.77 o 
   5   0  24       37.09       41.29     29.73 o 
   6   0  24      115.48       65.51     29.73 o 
   7   0  24       51.31       42.94     34.68 o 
   8   0  24        7.70       -0.55     37.43 o 
   0   1  24        6.40        8.81     20.37 o 
   2   1  24       99.14      101.41     17.17 o 
   3   1  24       23.70       35.86     15.95 o 
   4   1  24        3.73       16.47     18.77 o 
   5   1  24       30.93       47.65     18.80 o 
   6   1  24        5.56       -5.27     19.65 o 
   7   1  24        7.62       35.69     20.92 o 
   8   1  24       20.03       -2.48     29.36 o 
   0   2  24      114.95       93.58     41.29 o 
   1   2  24       81.44       48.18     15.87 o 
   2   2  24       34.50       30.15     12.56 o 
   3   2  24       13.30        5.25     14.59 o 
   4   2  24       49.14       38.84     15.33 o 
   5   2  24       18.82       15.33     19.27 o 
   6   2  24      122.43      155.75     31.93 o 
   7   2  24       29.85       57.77     24.03 o 
   8   2  24       73.94       97.23     21.59 o 
   0   3  24       37.33        7.16     19.82 o 
   1   3  24        8.43      -12.86     14.44 o 
   2   3  24       29.77       35.94     12.26 o 
   3   3  24        3.01       20.26     12.94 o 
   4   3  24       15.71       11.29     12.46 o 
   5   3  24        6.47       -6.79     17.06 o 
   6   3  24        6.12       21.01     20.37 o 
   7   3  24       59.49       21.29     63.58 o 
   0   4  24       23.03       64.41     17.62 o 
   1   4  24        5.31       19.10     11.64 o 
   2   4  24       63.71       79.14     16.22 o 
   3   4  24        4.52       16.56     15.14 o 
   4   4  24      131.35      122.60     41.56 o 
   5   4  24        9.87       44.40     16.22 o 
   6   4  24       15.46       28.38     18.02 o 
   7   4  24       18.14       30.95     18.88 o 
   0   5  24        2.66       11.56     20.37 o 
   1   5  24       67.83       85.13     16.79 o 
   2   5  24       13.31        8.67     14.01 o 
   3   5  24       62.18       74.27     14.59 o 
   4   5  24       47.01       48.27     12.77 o 
   5   5  24       23.27       33.78     31.38 o 
   6   5  24       20.81       19.12     19.12 o 
   7   5  24       13.91       34.13     44.04 o 
   0   6  24       12.70       -3.85     35.78 o 
   1   6  24        8.25        3.78     14.17 o 
   2   6  24       78.14       96.03     21.19 o 
   3   6  24      127.80      137.92     18.88 o 
   4   6  24        2.74       -1.65     17.19 o 
   5   6  24       21.26       15.76     19.24 o 
   6   6  24       43.85       31.67     16.53 o 
   0   7  24       40.08        3.30     22.57 o 
   1   7  24      107.63       85.95     16.40 o 
   2   7  24       50.29       45.48     23.95 o 
   3   7  24       64.74       83.22     16.90 o 
   4   7  24       15.68       13.88     17.13 o 
   5   7  24        3.90      -17.13     18.46 o 
   0   8  24        1.38      -18.72     25.87 o 
   1   8  24       69.13      108.04     53.67 o 
   2   8  24       50.49       39.44     18.99 o 
   3   8  24       38.31       16.21     20.62 o 
   1   0  25       97.61       64.41     33.58 o 
   2   0  25       46.34      119.46     46.79 o 
   3   0  25       30.14       52.30     22.57 o 
   4   0  25      183.83      162.40     30.28 o 
   5   0  25       20.21      -20.92     24.22 o 
   6   0  25      139.85      122.76     30.28 o 
   7   0  25        1.36       12.66     32.48 o 
   0   1  25        0.84       48.44     25.32 o 
   1   1  25       31.60       29.11     15.92 o 
   2   1  25       38.37       29.46     19.42 o 
   3   1  25       31.58       56.28     16.93 o 
   4   1  25        3.60      -14.70     17.07 o 
   5   1  25       48.04       87.41     20.21 o 
   6   1  25        2.18       -0.87     20.10 o 
   7   1  25        6.98       19.79     23.04 o 
   0   2  25      107.04       89.18     27.52 o 
   1   2  25       23.58       18.00     16.22 o 
   2   2  25       20.59       16.59     12.52 o 
   3   2  25       86.03       94.43     18.13 o 
   4   2  25       45.19       14.77     17.95 o 
   5   2  25       16.32       23.76     36.61 o 
   6   2  25        9.19        2.39     18.73 o 
   7   2  25       26.61       53.63     60.55 o 
   0   3  25       18.08       46.24     16.51 o 
   1   3  25       64.39       84.41     14.26 o 
   2   3  25       26.85       43.38     12.83 o 
   3   3  25       23.37       13.81     12.93 o 
   4   3  25        2.09        8.43     17.07 o 
   5   3  25       74.79       63.56     20.06 o 
   6   3  25       85.22      129.50     40.19 o 
   7   3  25        6.32       26.90     20.96 o 
   0   4  25       14.05       33.03     21.47 o 
   1   4  25       46.19       43.91     21.19 o 
   2   4  25       47.17       36.64     15.69 o 
   3   4  25        4.68       -5.94     12.96 o 
   4   4  25       18.83       73.27     35.78 o 
   5   4  25       85.78      118.05     25.92 o 
   6   4  25       31.57       60.71     28.08 o 
   0   5  25        2.11        3.30     16.51 o 
   1   5  25        3.17       10.91     27.52 o 
   2   5  25       99.85      115.65     15.85 o 
   3   5  25        9.14       34.68     15.73 o 
   4   5  25        9.52       24.74     15.21 o 
   5   5  25       22.96       21.96     18.34 o 
   6   5  25       34.51        1.77     26.98 o 
   0   6  25       13.97       16.51     30.83 o 
   1   6  25       88.00       79.30     20.64 o 
   2   6  25       88.46       83.99     23.40 o 
   3   6  25        1.22       16.94     17.32 o 
   4   6  25        2.45        7.55     18.23 o 
   5   6  25       10.60        5.98     17.32 o 
   0   7  25       82.78       32.48     19.82 o 
   1   7  25       31.96       19.60     14.98 o 
   2   7  25       62.28       33.58     28.63 o 
   3   7  25       54.00       38.28     23.49 o 
   4   7  25       42.43       50.14     21.19 o 
   0   8  25        8.02       -7.71     29.73 o 
   1   8  25      103.93       87.43     25.96 o 
   2   8  25       19.87        3.33     20.32 o 
   0   0  26      919.43      978.23     74.87 o 
   1   0  26       35.07       35.78     34.13 o 
   2   0  26       20.58       -4.40     34.13 o 
   3   0  26       69.40       76.52     23.67 o 
   4   0  26       16.17      -23.67     23.67 o 
   5   0  26       98.50       97.44     40.74 o 
   6   0  26       48.64      108.45     33.58 o 
   7   0  26        1.98       -9.36     31.38 o 
   0   1  26        9.17        6.06     25.32 o 
   1   1  26        5.32       -5.95     18.88 o 
   2   1  26       18.70       34.56     19.17 o 
   3   1  26        6.74       10.10     28.08 o 
   4   1  26       54.12       76.84     22.40 o 
   5   1  26       38.54       81.95     24.05 o 
   6   1  26       39.90       35.37     27.38 o 
   7   1  26       22.91       19.69     25.87 o 
   0   2  26      278.25      254.88     32.48 o 
   1   2  26       25.80       14.60     16.77 o 
   2   2  26       19.30        9.20     14.55 o 
   3   2  26       41.37       49.56     15.48 o 
   4   2  26        4.79      -11.05     16.84 o 
   5   2  26       19.80       -2.28     19.17 o 
   6   2  26       41.84       59.89     21.72 o 
   7   2  26       20.71      -13.03     21.88 o 
   0   3  26        3.95       17.07     22.57 o 
   1   3  26        7.64       -4.30     15.07 o 
   2   3  26       57.08       79.77     33.58 o 
   3   3  26        6.20       -8.70     17.62 o 
   4   3  26      145.57      130.57     19.55 o 
   5   3  26       27.98       51.68     19.05 o 
   6   3  26       87.20       95.65     23.90 o 
   0   4  26        0.29        0.55     30.28 o 
   1   4  26       21.02        0.31     14.97 o 
   2   4  26       25.35       43.78     19.00 o 
   3   4  26       22.69       45.41     16.72 o 
   4   4  26       20.30       24.45     17.62 o 
   5   4  26       29.75        1.84     20.82 o 
   6   4  26        4.90       35.12     24.64 o 
   0   5  26        0.24      -15.96     22.57 o 
   1   5  26        6.85       -8.84     15.51 o 
   2   5  26       36.68       59.24     17.99 o 
   3   5  26        5.83       17.51     14.98 o 
   4   5  26       66.19       80.25     17.79 o 
   5   5  26       36.16        4.08     21.57 o 
   0   6  26       19.71       53.95     19.82 o 
   1   6  26       21.24        3.41     14.65 o 
   2   6  26       20.86      -10.50     17.07 o 
   3   6  26        8.59       19.94     18.77 o 
   4   6  26       13.23      -17.07     17.07 o 
   0   7  26        7.34       13.21     24.77 o 
   1   7  26       77.97       79.50     24.50 o 
   2   7  26       47.05       45.51     27.62 o 
   1   0  27       14.52       17.62     29.18 o 
   2   0  27      114.14      146.98     38.53 o 
   3   0  27        2.03       28.08     36.88 o 
   4   0  27       23.66       33.03     54.50 o 
   5   0  27        9.61      -16.51     34.13 o 
   6   0  27       60.82       20.37     60.00 o 
   0   1  27       28.55        7.71     24.22 o 
   1   1  27       50.22       98.70     21.56 o 
   2   1  27       37.68       44.96     20.37 o 
   3   1  27       92.02      115.09     28.67 o 
   4   1  27       30.62       50.26     27.14 o 
   5   1  27       12.89        8.72     19.84 o 
   6   1  27       18.06        2.52     26.54 o 
   0   2  27       42.88       45.14     30.83 o 
   1   2  27        3.36       11.42     35.51 o 
   2   2  27        2.21       21.69     23.65 o 
   3   2  27       67.07       67.50     23.95 o 
   4   2  27       22.82      -15.90     17.00 o 
   5   2  27       23.66       16.48     22.93 o 
   6   2  27       72.41       53.20     26.46 o 
   0   3  27        0.66      -32.48     34.68 o 
   1   3  27       17.10        8.84     15.20 o 
   2   3  27       11.86      -10.69     23.90 o 
   3   3  27       39.49      102.81     22.85 o 
   4   3  27       16.99       53.12     62.21 o 
   5   3  27        1.87       19.76     21.24 o 
   0   4  27       14.62      -19.27     19.27 o 
   1   4  27        8.85      -15.88     16.93 o 
   2   4  27       38.79       44.00     20.37 o 
   3   4  27       48.46       56.21     17.62 o 
   4   4  27       13.38       15.60     20.98 o 
   5   4  27       20.53       -7.80     30.02 o 
   0   5  27        0.48       12.66     24.77 o 
   1   5  27        3.77       -6.56     17.55 o 
   2   5  27      117.77      111.52     22.85 o 
   3   5  27       14.55       51.93     18.32 o 
   4   5  27       16.76        2.37     38.26 o 
   0   6  27       24.39       45.14     27.52 o 
   1   6  27       28.21       39.91     18.68 o 
   2   6  27       17.43        6.45     15.56 o 
   3   6  27       39.41       20.52     19.63 o 
   0   0  28      421.35      614.90     78.17 o 
   1   0  28       48.46       84.78     28.08 o 
   2   0  28        0.17       50.65     33.03 o 
   3   0  28      116.77      179.46     38.53 o 
   4   0  28       15.42       -6.61     29.18 o 
   5   0  28        0.20      -30.28     36.88 o 
   0   1  28        4.61      -29.18     29.18 o 
   1   1  28      152.02      167.51     34.96 o 
   2   1  28        5.37       39.51     23.01 o 
   3   1  28       25.95      -13.87     22.18 o 
   4   1  28       15.31       24.91     17.72 o 
   5   1  28       34.07        8.01     24.95 o 
   0   2  28       65.42       48.44     30.83 o 
   1   2  28       22.18        8.40     20.20 o 
   2   2  28       61.27       61.55     22.02 o 
   3   2  28       18.55       24.91     21.24 o 
   4   2  28        5.33       -8.00     17.55 o 
   5   2  28        8.44        7.22     52.85 o 
   0   3  28        0.57       47.89     31.93 o 
   1   3  28       79.89      109.37     21.97 o 
   2   3  28        9.59       24.14     24.20 o 
   3   3  28       53.50       36.66     24.12 o 
   4   3  28       15.05       -0.10     19.54 o 
   0   4  28        0.13       -9.91     33.03 o 
   1   4  28       55.56       53.54     20.85 o 
   2   4  28        2.20       -1.45     27.17 o 
   3   4  28        3.72      -22.32     22.32 o 
   4   4  28       59.99       40.65     24.10 o 
   0   5  28       45.27       52.85     24.22 o 
   1   5  28       46.46       73.38     21.94 o 
   2   5  28        4.95        4.46     17.70 o 
   3   5  28        4.56       -1.36     20.89 o 
   1   0  29       58.37       34.68     31.93 o 
   2   0  29       10.47      -21.47     35.78 o 
   3   0  29        1.01      -26.97     42.94 o 
   4   0  29       16.29       36.88     30.83 o 
   0   1  29      108.80      148.63     45.69 o 
   1   1  29       39.44       58.49     21.39 o 
   2   1  29       44.81       53.35     23.67 o 
   3   1  29        1.05      -12.10     21.70 o 
   4   1  29        0.11        5.39     15.71 o 
   0   2  29       48.23       68.81     44.59 o 
   1   2  29        1.44      -16.97     19.84 o 
   2   2  29       14.93        7.64     24.10 o 
   3   2  29      143.25      202.38     42.94 o 
   4   2  29        0.83       18.56     26.42 o 
   0   3  29       35.04       22.02     29.73 o 
   1   3  29       97.31       85.91     29.00 o 
   2   3  29       40.69       92.62     38.53 o 
   3   3  29       21.23       32.49     26.94 o 
   0   4  29      107.99      121.11     40.74 o 
   1   4  29       24.13        3.30     29.73 o 
   2   4  29       15.74      -16.08     22.61 o 
   0   0  30      235.57      300.57     50.10 o 
   1   0  30        8.98       53.95     33.58 o 
   2   0  30      222.99      298.37     39.64 o 
   3   0  30       63.50       77.62     34.68 o 
   0   1  30        3.16       35.78     40.19 o 
   1   1  30       54.31       97.50     24.53 o 
   2   1  30       55.79       72.06     24.44 o 
   3   1  30        4.91       36.51     25.60 o 
   0   2  30      137.06      198.73     39.64 o 
   1   2  30      153.47      221.70     29.73 o 
   2   2  30       85.24       89.58     25.96 o 
   0   3  30      117.47      155.79     35.23 o 
   1   3  30       28.21       41.34     30.83 o 
                                                 
